# Supplementary material for: Tumorous Stem Development of Brassica Juncea: A Complex Regulatory Network of Stem Formation and Identification of Key Genes in Glucosinolate Biosynthesis
Source: Plants (Basel). 2020 Aug 9;9(8):1006. doi: 10.3390/plants9081006 (PMC7466272; doi:10.3390/plants9081006)
Supplement: Supplementary file 1 [file plants-09-01006-s001.zip]

Archive with 4 entries (3 files):
- Supplementary File-Proof/
- Supplementary File-Proof/Figure S1.doc
- Supplementary File-Proof/Table S1 and S9-S15.doc
- Supplementary File-Proof/Table S2-S8.xls
