# Supplementary material for: Tumorous Stem Development of Brassica Juncea: A Complex Regulatory Network of Stem Formation and Identification of Key Genes in Glucosinolate Biosynthesis
Source: Plants (Basel). 2020 Aug 9;9(8):1006. doi: 10.3390/plants9081006 (PMC7466272; doi:10.3390/plants9081006)
Supplement: Supplementary file 1 [file plants-09-01006-s001.zip › Supplementary File-Proof/Table S2-S8.xls]

## Sheet: Table S2
Table S2. A dataset of significantly up and down-regulated DEGs in S2 vs S1.
Comparison in Pair	Gene	Log2FoldChange	pval	padj	Up/Down	Significant	GO Annotation			KEGG Annotation
							GO:biological_process	GO:cellular_component	GO:molecular_function	KEGG:KO	KEGG:Description
S2 vs S1	BjuA000259	2.18317	0.000367434	0.0125402	up	yes	GO:0008152|metabolic process;	.	GO:0016787|hydrolase activity;	.	.
S2 vs S1	BjuA000361	1.61823	0.00238708	0.0476865	up	yes	GO:0019432|triglyceride biosynthetic process;GO:0010025|wax biosynthetic process;	GO:0005783|endoplasmic reticulum;GO:0005789|endoplasmic reticulum membrane;GO:0016021|integral component of membrane;GO:0005886|plasma membrane;	GO:0004144|diacylglycerol O-acyltransferase activity;GO:0047196|long-chain-alcohol O-fatty-acyltransferase activity;	K15406	WSD1; wax-ester synthase / diacylglycerol O-acyltransferase [EC:2.3.1.75 2.3.1.20]
S2 vs S1	BjuA000447	1.84477	6.36507e-05	0.00322485	up	yes	GO:0006351|transcription, DNA-templated;	GO:0016602|CCAAT-binding factor complex;	GO:0003677|DNA binding;GO:0003700|transcription factor activity, sequence-specific DNA binding;	K08064	NFYA; nuclear transcription factor Y, alpha
S2 vs S1	BjuA001024	1.71328	0.0014543	0.0339265	up	yes	GO:0006103|2-oxoglutarate metabolic process;GO:0006531|aspartate metabolic process;GO:0009058|biosynthetic process;GO:0006536|glutamate metabolic process;	GO:0005737|cytoplasm;	GO:0042802|identical protein binding;GO:0004069|L-aspartate:2-oxoglutarate aminotransferase activity;GO:0080130|L-phenylalanine:2-oxoglutarate aminotransferase activity;GO:0030170|pyridoxal phosphate binding;	K14454	GOT1; aspartate aminotransferase, cytoplasmic [EC:2.6.1.1]
S2 vs S1	BjuA001426	1.4231	0.000447392	0.014549	up	yes	GO:0009414|response to water deprivation;GO:0005983|starch catabolic process;	GO:0009507|chloroplast;GO:0005829|cytosol;GO:0005634|nucleus;	GO:0016161|beta-amylase activity;	K01177	E3.2.1.2; beta-amylase [EC:3.2.1.2]
S2 vs S1	BjuA002075	1.65656	0.00211513	0.0438004	up	yes	.	GO:0005634|nucleus;	GO:0043565|sequence-specific DNA binding;GO:0003700|transcription factor activity, sequence-specific DNA binding;	.	.
S2 vs S1	BjuA002126	1.9348	0.000500235	0.0156782	up	yes	GO:0009813|flavonoid biosynthetic process;GO:0052696|flavonoid glucuronidation;	GO:0043231|intracellular membrane-bounded organelle;	GO:0080043|quercetin 3-O-glucosyltransferase activity;GO:0080044|quercetin 7-O-glucosyltransferase activity;	.	.
S2 vs S1	BjuA002199	2.52889	0.000397141	0.0132568	up	yes	GO:0006633|fatty acid biosynthetic process;GO:0031408|oxylipin biosynthetic process;	GO:0005737|cytoplasm;GO:0005634|nucleus;	GO:0030795|jasmonate O-methyltransferase activity;	.	.
S2 vs S1	BjuA002612	2.5836	7.36404e-05	0.00362687	up	yes	GO:0008652|cellular amino acid biosynthetic process;GO:0019344|cysteine biosynthetic process;GO:0070814|hydrogen sulfide biosynthetic process;GO:0000103|sulfate assimilation;	GO:0009507|chloroplast;GO:0009536|plastid;	GO:0004020|adenylylsulfate kinase activity;GO:0005524|ATP binding;	K00860	cysC; adenylylsulfate kinase [EC:2.7.1.25]
S2 vs S1	BjuA002617	1.84189	0.000164317	0.0067929	up	yes	GO:0035556|intracellular signal transduction;GO:0006468|protein phosphorylation;GO:0006970|response to osmotic stress;GO:0009651|response to salt stress;	GO:0005737|cytoplasm;GO:0005829|cytosol;GO:0005634|nucleus;	GO:0005524|ATP binding;GO:0016301|kinase activity;GO:0004674|protein serine/threonine kinase activity;	K14498	SNRK2; serine/threonine-protein kinase SRK2 [EC:2.7.11.1]
S2 vs S1	BjuA002824	2.15946	0.00101222	0.0261984	up	yes	GO:0009693|ethylene biosynthetic process;GO:0009835|fruit ripening;	.	GO:0016847|1-aminocyclopropane-1-carboxylate synthase activity;GO:0030170|pyridoxal phosphate binding;	K01762	ACS; 1-aminocyclopropane-1-carboxylate synthase [EC:4.4.1.14]
S2 vs S1	BjuA002859	1.12653	0.00014398	0.00616266	up	yes	GO:0071555|cell wall organization;GO:0010154|fruit development;GO:0010417|glucuronoxylan biosynthetic process;GO:0048354|mucilage biosynthetic process involved in seed coat development;GO:0009834|plant-type secondary cell wall biogenesis;GO:0048367|shoot system development;GO:0045492|xylan biosynthetic process;GO:0010051|xylem and phloem pattern formation;	GO:0005768|endosome;GO:0005794|Golgi apparatus;GO:0000139|Golgi membrane;GO:0016021|integral component of membrane;GO:0005802|trans-Golgi network;	GO:0047517|1,4-beta-D-xylan synthase activity;GO:0015018|galactosylgalactosylxylosylprotein 3-beta-glucuronosyltransferase activity;GO:0042285|xylosyltransferase activity;	.	.
S2 vs S1	BjuA002885	1.526	0.000318108	0.0113943	up	yes	.	GO:0005886|plasma membrane;	GO:0043130|ubiquitin binding;GO:0008270|zinc ion binding;	.	.
S2 vs S1	BjuA003010	2.02149	0.000869027	0.0234983	up	yes	GO:0015031|protein transport;GO:0032012|regulation of ARF protein signal transduction;GO:0016192|vesicle-mediated transport;	GO:0005829|cytosol;GO:0032588|trans-Golgi network membrane;	GO:0005086|ARF guanyl-nucleotide exchange factor activity;	K18442	ARFGEF, BIG; brefeldin A-inhibited guanine nucleotide-exchange protein
S2 vs S1	BjuA003260	1.89734	2.45985e-06	0.000240689	up	yes	GO:0015976|carbon utilization;	GO:0009507|chloroplast;	GO:0004089|carbonate dehydratase activity;GO:0008270|zinc ion binding;	K01673	cynT, can; carbonic anhydrase [EC:4.2.1.1]
S2 vs S1	BjuA003535	2.56299	0.000495994	0.0156118	up	yes	.	.	.	.	.
S2 vs S1	BjuA003978	2.96548	7.95165e-06	0.000617432	up	yes	.	.	.	.	.
S2 vs S1	BjuA004022	1.86013	0.00194183	0.0412373	up	yes	GO:0080064|4,4-dimethyl-9beta,19-cyclopropylsterol oxidation;GO:0006633|fatty acid biosynthetic process;GO:0016126|sterol biosynthetic process;	GO:0005789|endoplasmic reticulum membrane;GO:0016021|integral component of membrane;	GO:0000254|C-4 methylsterol oxidase activity;GO:0005506|iron ion binding;	.	.
S2 vs S1	BjuA004034	1.6421	6.36324e-05	0.00322485	up	yes	GO:0015996|chlorophyll catabolic process;	GO:0009535|chloroplast thylakoid membrane;	.	.	.
S2 vs S1	BjuA004066	2.17354	0.00197704	0.041764	up	yes	.	.	.	.	.
S2 vs S1	BjuA004098	1.83653	0.000115403	0.00518599	up	yes	.	.	.	.	.
S2 vs S1	BjuA004142	2.66502	0.000173235	0.0070651	up	yes	GO:0005993|trehalose catabolic process;	GO:0016021|integral component of membrane;GO:0005886|plasma membrane;	GO:0004555|alpha,alpha-trehalase activity;	K01194	E3.2.1.28, treA, treF; alpha,alpha-trehalase [EC:3.2.1.28]
S2 vs S1	BjuA004257	1.68726	0.00220308	0.0450509	up	yes	GO:0010150|leaf senescence;	.	GO:0051213|dioxygenase activity;GO:0046872|metal ion binding;GO:0016682|oxidoreductase activity, acting on diphenols and related substances as donors, oxygen as acceptor;	.	.
S2 vs S1	BjuA004261	2.19704	0.00252133	0.0491196	up	yes	GO:0006357|regulation of transcription from RNA polymerase II promoter;GO:0006351|transcription, DNA-templated;	GO:0090575|RNA polymerase II transcription factor complex;	GO:0000977|RNA polymerase II regulatory region sequence-specific DNA binding;	.	.
S2 vs S1	BjuA004416	2.34982	0.000673598	0.019441	up	yes	GO:0042546|cell wall biogenesis;GO:0071555|cell wall organization;GO:0010411|xyloglucan metabolic process;	GO:0048046|apoplast;GO:0005618|cell wall;GO:0005794|Golgi apparatus;	GO:0004553|hydrolase activity, hydrolyzing O-glycosyl compounds;GO:0016762|xyloglucan:xyloglucosyl transferase activity;	K08235	E2.4.1.207; xyloglucan:xyloglucosyl transferase [EC:2.4.1.207]
S2 vs S1	BjuA004533	2.63423	0.00042799	0.0140417	up	yes	.	.	.	.	.
S2 vs S1	BjuA004591	2.33724	0.000799177	0.0221109	up	yes	GO:0043161|proteasome-mediated ubiquitin-dependent protein catabolic process;	GO:0016021|integral component of membrane;GO:0005774|vacuolar membrane;	GO:0016874|ligase activity;GO:0061630|ubiquitin protein ligase activity;GO:0008270|zinc ion binding;	.	.
S2 vs S1	BjuA004662	2.39092	0.00105258	0.0267565	up	yes	GO:0006355|regulation of transcription, DNA-templated;GO:0006351|transcription, DNA-templated;	GO:0005634|nucleus;	GO:0003677|DNA binding;	.	.
S2 vs S1	BjuA005162	2.03682	1.70301e-09	4.94422e-07	up	yes	.	.	.	.	.
S2 vs S1	BjuA005674	1.85044	2.6285e-05	0.00162683	up	yes	.	.	.	.	.
S2 vs S1	BjuA005709	2.28942	0.00252278	0.0491196	up	yes	GO:0010150|leaf senescence;	.	GO:0051213|dioxygenase activity;GO:0046872|metal ion binding;GO:0016682|oxidoreductase activity, acting on diphenols and related substances as donors, oxygen as acceptor;	.	.
S2 vs S1	BjuA006085	1.16699	0.00245636	0.0483267	up	yes	.	.	.	.	.
S2 vs S1	BjuA006312	2.43978	0.000605219	0.0179657	up	yes	GO:0006355|regulation of transcription, DNA-templated;GO:0006351|transcription, DNA-templated;	GO:0005634|nucleus;	GO:0003677|DNA binding;	.	.
S2 vs S1	BjuA006410	1.08967	0.000684301	0.019647	up	yes	GO:0006557|S-adenosylmethioninamine biosynthetic process;GO:0008295|spermidine biosynthetic process;GO:0006597|spermine biosynthetic process;	.	GO:0004014|adenosylmethionine decarboxylase activity;	.	.
S2 vs S1	BjuA006525	2.40136	0.00161531	0.036358	up	yes	GO:0070676|intralumenal vesicle formation;GO:0015031|protein transport;GO:0007034|vacuolar transport;	GO:0005829|cytosol;GO:0000815|ESCRT III complex;GO:0005770|late endosome;	.	K12193	VPS24, CHMP3; charged multivesicular body protein 3
S2 vs S1	BjuA006526	2.36951	0.00186692	0.0400512	up	yes	GO:0051603|proteolysis involved in cellular protein catabolic process;	GO:0005576|extracellular region;GO:0005773|vacuole;	GO:0004185|serine-type carboxypeptidase activity;	K16298	SCPL-IV; serine carboxypeptidase-like clade IV [EC:3.4.16.-]
S2 vs S1	BjuA006846	4.7994	2.05929e-14	1.81749e-11	up	yes	GO:0009089|lysine biosynthetic process via diaminopimelate;GO:0009088|threonine biosynthetic process;	GO:0009570|chloroplast stroma;	GO:0016597|amino acid binding;GO:0004072|aspartate kinase activity;GO:0005524|ATP binding;	K00928	lysC; aspartate kinase [EC:2.7.2.4]
S2 vs S1	BjuA006879	1.34198	6.81639e-05	0.00341431	up	yes	GO:0046854|phosphatidylinositol phosphorylation;GO:0006790|sulfur compound metabolic process;	GO:0005737|cytoplasm;	GO:0008441|3'(2'),5'-bisphosphate nucleotidase activity;GO:0000287|magnesium ion binding;	K01082	E3.1.3.7, cysQ, MET22, BPNT1; 3'(2'), 5'-bisphosphate nucleotidase [EC:3.1.3.7]
S2 vs S1	BjuA007006	1.95588	0.00244451	0.0481725	up	yes	GO:0030042|actin filament depolymerization;	GO:0005884|actin filament;GO:0048046|apoplast;GO:0005737|cytoplasm;	.	K05765	CFL; cofilin
S2 vs S1	BjuA007302	1.83506	5.24886e-05	0.00277398	up	yes	GO:0045893|positive regulation of transcription, DNA-templated;GO:0009414|response to water deprivation;GO:0006351|transcription, DNA-templated;	GO:0005634|nucleus;	GO:0003677|DNA binding;GO:0046872|metal ion binding;GO:0042803|protein homodimerization activity;GO:0003700|transcription factor activity, sequence-specific DNA binding;	.	.
S2 vs S1	BjuA007724	2.87538	0.000119491	0.00529421	up	yes	.	.	.	.	.
S2 vs S1	BjuA007827	2.87939	4.47378e-08	8.19185e-06	up	yes	GO:0019761|glucosinolate biosynthetic process;	.	GO:0046872|metal ion binding;GO:0016706|oxidoreductase activity, acting on paired donors, with incorporation or reduction of molecular oxygen, 2-oxoglutarate as one donor, and incorporation of one atom each of oxygen into both donors;	.	.
S2 vs S1	BjuA007852	3.30687	3.48779e-06	0.000319321	up	yes	GO:0010047|fruit dehiscence;GO:0009834|plant-type secondary cell wall biogenesis;GO:0045893|positive regulation of transcription, DNA-templated;GO:0006351|transcription, DNA-templated;	GO:0005634|nucleus;	GO:0043565|sequence-specific DNA binding;GO:0003700|transcription factor activity, sequence-specific DNA binding;	.	.
S2 vs S1	BjuA007866	2.29349	0.000388367	0.0130726	up	yes	GO:0040008|regulation of growth;	GO:0005618|cell wall;GO:0005576|extracellular region;	GO:0004252|serine-type endopeptidase activity;	.	.
S2 vs S1	BjuA007914	2.54976	0.000814396	0.0224195	up	yes	GO:0009816|defense response to bacterium, incompatible interaction;GO:0009817|defense response to fungus, incompatible interaction;GO:0009651|response to salt stress;	.	.	.	.
S2 vs S1	BjuA008012	3.16217	2.95314e-07	3.97314e-05	up	yes	.	.	.	.	.
S2 vs S1	BjuA008126	2.16035	9.36503e-05	0.00439181	up	yes	GO:0055114|oxidation-reduction process;	GO:0016021|integral component of membrane;	GO:0046872|metal ion binding;	.	.
S2 vs S1	BjuA008322	3.85492	1.22355e-07	1.94222e-05	up	yes	GO:0019762|glucosinolate catabolic process;GO:0080028|nitrile biosynthetic process;	GO:0005829|cytosol;	.	.	.
S2 vs S1	BjuA008712	2.7508	4.88224e-05	0.00261887	up	yes	GO:0016036|cellular response to phosphate starvation;GO:0009817|defense response to fungus, incompatible interaction;GO:0006094|gluconeogenesis;GO:0046686|response to cadmium ion;	GO:0005829|cytosol;GO:0016020|membrane;GO:0005730|nucleolus;GO:0005634|nucleus;	GO:0005524|ATP binding;GO:0004612|phosphoenolpyruvate carboxykinase (ATP) activity;	K01610	E4.1.1.49, pckA; phosphoenolpyruvate carboxykinase (ATP) [EC:4.1.1.49]
S2 vs S1	BjuA008865	1.25139	0.00135492	0.032337	up	yes	.	.	.	.	.
S2 vs S1	BjuA008913	2.35652	0.000105457	0.00483865	up	yes	GO:0009834|plant-type secondary cell wall biogenesis;	GO:0031225|anchored component of membrane;GO:0005886|plasma membrane;	.	.	.
S2 vs S1	BjuA009071	3.65287	1.35067e-08	2.92176e-06	up	yes	GO:0006464|cellular protein modification process;GO:0034599|cellular response to oxidative stress;GO:0030091|protein repair;GO:0080167|response to karrikin;GO:0006979|response to oxidative stress;	GO:0005829|cytosol;	GO:0033744|L-methionine:thioredoxin-disulfide S-oxidoreductase activity;GO:0008113|peptide-methionine (S)-S-oxide reductase activity;	K07304	msrA; peptide-methionine (S)-S-oxide reductase [EC:1.8.4.11]
S2 vs S1	BjuA009079	3.65131	1.11548e-06	0.000124621	up	yes	GO:0010438|cellular response to sulfur starvation;GO:0050832|defense response to fungus;GO:0009682|induced systemic resistance;GO:0010439|regulation of glucosinolate biosynthetic process;GO:0006355|regulation of transcription, DNA-templated;GO:0009617|response to bacterium;GO:0009739|response to gibberellin;GO:0009625|response to insect;GO:0009753|response to jasmonic acid;GO:0009751|response to …	GO:0005634|nucleus;	GO:0003677|DNA binding;GO:0003700|transcription factor activity, sequence-specific DNA binding;	K09422	MYBP; myb proto-oncogene protein, plant
S2 vs S1	BjuA009458	1.50904	0.00045535	0.0147318	up	yes	.	.	GO:0051213|dioxygenase activity;GO:0046872|metal ion binding;	.	.
S2 vs S1	BjuA009481	2.22135	2.47347e-06	0.000241487	up	yes	GO:0048262|determination of dorsal/ventral asymmetry;GO:0009908|flower development;GO:0006355|regulation of transcription, DNA-templated;GO:0006351|transcription, DNA-templated;	GO:0005634|nucleus;	GO:0003677|DNA binding;	.	.
S2 vs S1	BjuA009535	3.32639	6.65689e-06	0.000530256	up	yes	GO:0043447|alkane biosynthetic process;GO:0042335|cuticle development;GO:0006723|cuticle hydrocarbon biosynthetic process;GO:0006633|fatty acid biosynthetic process;GO:0006629|lipid metabolic process;GO:0048235|pollen sperm cell differentiation;GO:0010025|wax biosynthetic process;	GO:0005789|endoplasmic reticulum membrane;GO:0016021|integral component of membrane;GO:0016020|membrane;GO:0005886|plasma membrane;	GO:0005506|iron ion binding;GO:0016491|oxidoreductase activity;	.	.
S2 vs S1	BjuA009621	2.02894	0.00118107	0.0291539	up	yes	GO:0019722|calcium-mediated signaling;GO:0055075|potassium ion homeostasis;	GO:0022626|cytosolic ribosome;GO:0016020|membrane;GO:0009705|plant-type vacuole membrane;GO:0005773|vacuole;	GO:0005509|calcium ion binding;	.	.
S2 vs S1	BjuA009649	1.71757	0.000833422	0.022767	up	yes	GO:0006869|lipid transport;GO:0009862|systemic acquired resistance, salicylic acid mediated signaling pathway;	GO:0048046|apoplast;GO:0005783|endoplasmic reticulum;GO:0009506|plasmodesma;	GO:0005504|fatty acid binding;GO:0043621|protein self-association;GO:0008270|zinc ion binding;	.	.
S2 vs S1	BjuA009725	1.4721	0.000471077	0.0150831	up	yes	GO:0019676|ammonia assimilation cycle;GO:0008652|cellular amino acid biosynthetic process;GO:0048589|developmental growth;GO:0006537|glutamate biosynthetic process;GO:0097054|L-glutamate biosynthetic process;GO:0046686|response to cadmium ion;GO:0009735|response to cytokinin;	GO:0009507|chloroplast;GO:0009570|chloroplast stroma;GO:0009536|plastid;	GO:0051538|3 iron, 4 sulfur cluster binding;GO:0050660|flavin adenine dinucleotide binding;GO:0010181|FMN binding;GO:0016040|glutamate synthase (NADH) activity;GO:0005506|iron ion binding;	K00264	GLT1; glutamate synthase (NADPH/NADH) [EC:1.4.1.13 1.4.1.14]
S2 vs S1	BjuA009980	1.08417	0.000360965	0.0123865	up	yes	.	.	.	.	.
S2 vs S1	BjuA010025	1.95623	0.00209968	0.0435621	up	yes	GO:0051301|cell division;GO:0007059|chromosome segregation;GO:0006888|ER to Golgi vesicle-mediated transport;GO:0007067|mitotic nuclear division;GO:0007094|mitotic spindle assembly checkpoint;GO:0015031|protein transport;	GO:0000777|condensed chromosome kinetochore;GO:0005789|endoplasmic reticulum membrane;GO:0005634|nucleus;GO:1990423|RZZ complex;GO:0005819|spindle;	.	.	.
S2 vs S1	BjuA010142	1.85803	5.7004e-05	0.00294904	up	yes	GO:0008089|anterograde axon cargo transport;GO:0019896|axon transport of mitochondrion;GO:0007409|axonogenesis;GO:0032506|cytokinetic process;GO:0006888|ER to Golgi vesicle-mediated transport;GO:0010458|exit from mitosis;GO:0090148|membrane fission;GO:0001578|microtubule bundle formation;GO:0051013|microtubule severing;GO:0000281|mitotic cytokinesis;GO:0051228|mitotic spindle disassembly;GO:00314…	GO:1904115|axon cytoplasm;GO:0005813|centrosome;GO:0016021|integral component of membrane;GO:0005874|microtubule;GO:0030496|midbody;GO:0031965|nuclear membrane;GO:0048471|perinuclear region of cytoplasm;GO:0005819|spindle;	GO:0043014|alpha-tubulin binding;GO:0005524|ATP binding;GO:0048487|beta-tubulin binding;GO:0008017|microtubule binding;GO:0008568|microtubule-severing ATPase activity;	K13254	SPAST; spastin [EC:3.6.4.3]
S2 vs S1	BjuA010338	2.77618	0.000220496	0.0085055	up	yes	GO:0050832|defense response to fungus;GO:0009873|ethylene-activated signaling pathway;GO:0006351|transcription, DNA-templated;	GO:0005634|nucleus;	GO:0003677|DNA binding;GO:0003700|transcription factor activity, sequence-specific DNA binding;	.	.
S2 vs S1	BjuA010389	2.07336	0.00158458	0.0359147	up	yes	GO:0006355|regulation of transcription, DNA-templated;GO:0006351|transcription, DNA-templated;	GO:0016592|mediator complex;GO:0005730|nucleolus;GO:0005634|nucleus;	GO:0043565|sequence-specific DNA binding;GO:0003700|transcription factor activity, sequence-specific DNA binding;	.	.
S2 vs S1	BjuA010461	1.84189	0.00197644	0.041764	up	yes	GO:0009920|cell plate formation involved in plant-type cell wall biogenesis;GO:0072583|clathrin-mediated endocytosis;GO:0000911|cytokinesis by cell plate formation;GO:0009793|embryo development ending in seed dormancy;GO:0000266|mitochondrial fission;GO:2000114|regulation of establishment of cell polarity;GO:0048766|root hair initiation;GO:0010091|trichome branching;GO:0010051|xylem and phloem pa…	GO:0009504|cell plate;GO:0009535|chloroplast thylakoid membrane;GO:0005829|cytosol;GO:0005874|microtubule;GO:0009524|phragmoplast;GO:0005886|plasma membrane;GO:0009506|plasmodesma;GO:0005774|vacuolar membrane;GO:0005773|vacuole;	GO:0030276|clathrin binding;GO:0005525|GTP binding;GO:0003924|GTPase activity;GO:0008017|microtubule binding;GO:0043424|protein histidine kinase binding;	.	.
S2 vs S1	BjuA010527	2.18616	0.00212913	0.0440024	up	yes	.	.	GO:0016787|hydrolase activity;	.	.
S2 vs S1	BjuA010686	2.87072	3.98151e-05	0.00222878	up	yes	GO:0031365|N-terminal protein amino acid modification;GO:0070084|protein initiator methionine removal;	GO:0005737|cytoplasm;	GO:0046872|metal ion binding;GO:0070006|metalloaminopeptidase activity;	K01265	map; methionyl aminopeptidase [EC:3.4.11.18]
S2 vs S1	BjuA010707	2.0688	3.36331e-05	0.00195032	up	yes	GO:0009873|ethylene-activated signaling pathway;GO:0006351|transcription, DNA-templated;	GO:0005634|nucleus;	GO:0003700|transcription factor activity, sequence-specific DNA binding;GO:0044212|transcription regulatory region DNA binding;	.	.
S2 vs S1	BjuA010723	4.61089	5.17767e-12	2.59643e-09	up	yes	GO:0042545|cell wall modification;GO:0050829|defense response to Gram-negative bacterium;GO:0045490|pectin catabolic process;GO:0009617|response to bacterium;GO:0009620|response to fungus;	GO:0071944|cell periphery;GO:0005618|cell wall;GO:0005576|extracellular region;GO:0016020|membrane;	GO:0045330|aspartyl esterase activity;GO:0030599|pectinesterase activity;GO:0046910|pectinesterase inhibitor activity;	K01051	E3.1.1.11; pectinesterase [EC:3.1.1.11]
S2 vs S1	BjuA011287	2.90731	6.09289e-06	0.000496993	up	yes	GO:0019761|glucosinolate biosynthetic process;GO:0033506|glucosinolate biosynthetic process from homomethionine;GO:0009753|response to jasmonic acid;GO:0009611|response to wounding;	GO:0009941|chloroplast envelope;GO:0005887|integral component of plasma membrane;GO:0009536|plastid;	GO:0005342|organic acid transmembrane transporter activity;GO:0005215|transporter activity;	.	.
S2 vs S1	BjuA011300	2.82371	2.89584e-05	0.00175289	up	yes	GO:0050832|defense response to fungus;GO:0009682|induced systemic resistance;GO:0009737|response to abscisic acid;GO:0009409|response to cold;GO:0009651|response to salt stress;	GO:0009707|chloroplast outer membrane;GO:0005783|endoplasmic reticulum;GO:0005576|extracellular region;GO:0009505|plant-type cell wall;GO:0009506|plasmodesma;	.	.	.
S2 vs S1	BjuA011380	2.63801	0.000328349	0.0116111	up	yes	GO:0006810|transport;	GO:0016021|integral component of membrane;GO:0005886|plasma membrane;	GO:0022857|transmembrane transporter activity;	.	.
S2 vs S1	BjuA011575	1.94679	0.000833726	0.022767	up	yes	GO:0009816|defense response to bacterium, incompatible interaction;GO:0009814|defense response, incompatible interaction;GO:0016567|protein ubiquitination;GO:0010200|response to chitin;	GO:0016021|integral component of membrane;GO:0005886|plasma membrane;	GO:0016874|ligase activity;GO:0004842|ubiquitin-protein transferase activity;GO:0008270|zinc ion binding;	K10664	ATL6S; E3 ubiquitin-protein ligase ATL6/9/15/31/42/55 [EC:2.3.2.27]
S2 vs S1	BjuA011801	2.15144	0.00200487	0.0422382	up	yes	.	.	.	.	.
S2 vs S1	BjuA011819	1.77288	0.000720265	0.0204458	up	yes	GO:0018401|peptidyl-proline hydroxylation to 4-hydroxy-L-proline;GO:0080147|root hair cell development;	GO:0005789|endoplasmic reticulum membrane;GO:0005768|endosome;GO:0005794|Golgi apparatus;GO:0000139|Golgi membrane;GO:0016021|integral component of membrane;GO:0005802|trans-Golgi network;	GO:0005506|iron ion binding;GO:0031418|L-ascorbic acid binding;GO:0004656|procollagen-proline 4-dioxygenase activity;	K00472	E1.14.11.2; prolyl 4-hydroxylase [EC:1.14.11.2]
S2 vs S1	BjuA011823	1.01911	0.00195977	0.0414586	up	yes	GO:0098656|anion transmembrane transport;GO:0051453|regulation of intracellular pH;	GO:0005887|integral component of plasma membrane;GO:0005886|plasma membrane;	GO:0008509|anion transmembrane transporter activity;GO:0015301|anion:anion antiporter activity;GO:0005452|inorganic anion exchanger activity;	.	.
S2 vs S1	BjuA012113	2.98199	3.55705e-05	0.00203592	up	yes	GO:0016567|protein ubiquitination;GO:0006355|regulation of transcription, DNA-templated;GO:0009617|response to bacterium;GO:0046686|response to cadmium ion;GO:0009408|response to heat;GO:0009644|response to high light intensity;GO:0042542|response to hydrogen peroxide;GO:0009266|response to temperature stimulus;GO:0009615|response to virus;GO:0006351|transcription, DNA-templated;	GO:0048046|apoplast;GO:0005618|cell wall;GO:0005829|cytosol;GO:0005794|Golgi apparatus;GO:0005739|mitochondrion;GO:0005634|nucleus;GO:0005886|plasma membrane;GO:0005774|vacuolar membrane;	GO:0005524|ATP binding;GO:0031625|ubiquitin protein ligase binding;	K03283	HSPA1_8; heat shock 70kDa protein 1/8
S2 vs S1	BjuA012318	2.46104	0.00122824	0.0300283	up	yes	GO:0009834|plant-type secondary cell wall biogenesis;GO:0045492|xylan biosynthetic process;	GO:0005794|Golgi apparatus;GO:0000139|Golgi membrane;GO:0016021|integral component of membrane;	.	.	.
S2 vs S1	BjuA012412	1.11008	0.000272405	0.0100517	up	yes	GO:0006281|DNA repair;	GO:0000502|proteasome complex;	.	K06699	PSME4; proteasome activator subunit 4
S2 vs S1	BjuA012439	1.31111	1.41497e-05	0.000995876	up	yes	GO:0030036|actin cytoskeleton organization;GO:0009932|cell tip growth;GO:0006888|ER to Golgi vesicle-mediated transport;GO:0009832|plant-type cell wall biogenesis;GO:0000028|ribosomal small subunit assembly;GO:0010053|root epidermal cell differentiation;	GO:0005737|cytoplasm;GO:0005783|endoplasmic reticulum;GO:0005789|endoplasmic reticulum membrane;GO:0000139|Golgi membrane;GO:0016021|integral component of membrane;GO:0005886|plasma membrane;GO:0005774|vacuolar membrane;	GO:0005525|GTP binding;GO:0003924|GTPase activity;GO:0043024|ribosomal small subunit binding;GO:0019843|rRNA binding;	.	.
S2 vs S1	BjuA012906	1.12171	0.0016078	0.0362362	up	yes	GO:0006633|fatty acid biosynthetic process;GO:0009695|jasmonic acid biosynthetic process;GO:0031408|oxylipin biosynthetic process;GO:0009620|response to fungus;GO:0010193|response to ozone;	GO:0005777|peroxisome;	GO:0016629|12-oxophytodienoate reductase activity;GO:0010181|FMN binding;GO:0003959|NADPH dehydrogenase activity;	K05894	OPR; 12-oxophytodienoic acid reductase [EC:1.3.1.42]
S2 vs S1	BjuA012998	1.8219	2.66399e-05	0.00164649	up	yes	GO:0045454|cell redox homeostasis;GO:0008652|cellular amino acid biosynthetic process;GO:0019344|cysteine biosynthetic process;GO:0000103|sulfate assimilation;GO:0019419|sulfate reduction;	GO:0009507|chloroplast;	GO:0051539|4 iron, 4 sulfur cluster binding;GO:0033741|adenylyl-sulfate reductase (glutathione) activity;GO:0009973|adenylyl-sulfate reductase activity;GO:0046872|metal ion binding;	K05907	APR; adenylyl-sulfate reductase (glutathione) [EC:1.8.4.9]
S2 vs S1	BjuA013003	4.08958	5.76933e-10	1.87822e-07	up	yes	GO:0019886|antigen processing and presentation of exogenous peptide antigen via MHC class II;GO:0016540|protein autoprocessing;GO:0030163|protein catabolic process;	GO:0005768|endosome;GO:0070062|extracellular exosome;	GO:0004190|aspartic-type endopeptidase activity;	K01382	CTSE; cathepsin E [EC:3.4.23.34]
S2 vs S1	BjuA013047	1.37159	0.000202851	0.00801399	up	yes	GO:0009738|abscisic acid-activated signaling pathway;GO:0008219|cell death;GO:0002229|defense response to oomycetes;GO:0009873|ethylene-activated signaling pathway;GO:0000165|MAPK cascade;GO:0009788|negative regulation of abscisic acid-activated signaling pathway;GO:0046777|protein autophosphorylation;GO:1900424|regulation of defense response to bacterium;GO:1900150|regulation of defense response…	GO:0005829|cytosol;GO:0005769|early endosome;GO:0005783|endoplasmic reticulum;GO:0005768|endosome;GO:0005634|nucleus;GO:0005886|plasma membrane;GO:0005802|trans-Golgi network;GO:0012510|trans-Golgi network transport vesicle membrane;	GO:0005524|ATP binding;GO:0016301|kinase activity;GO:0004709|MAP kinase kinase kinase activity;GO:0004712|protein serine/threonine/tyrosine kinase activity;	.	.
S2 vs S1	BjuA013172	2.85656	3.36666e-06	0.000311462	up	yes	GO:0071555|cell wall organization;GO:0030244|cellulose biosynthetic process;GO:0042742|defense response to bacterium;GO:0050832|defense response to fungus;GO:0009834|plant-type secondary cell wall biogenesis;GO:0006970|response to osmotic stress;GO:0009414|response to water deprivation;	GO:0005618|cell wall;GO:0016021|integral component of membrane;GO:0005886|plasma membrane;	GO:0016760|cellulose synthase (UDP-forming) activity;GO:0046872|metal ion binding;	K10999	CESA; cellulose synthase A [EC:2.4.1.12]
S2 vs S1	BjuA013221	2.43335	0.00130874	0.0314389	up	yes	.	GO:0005737|cytoplasm;GO:0005634|nucleus;GO:0005886|plasma membrane;GO:0009536|plastid;	GO:0005524|ATP binding;GO:0004674|protein serine/threonine kinase activity;	.	.
S2 vs S1	BjuA013243	3.07951	6.43695e-08	1.11395e-05	up	yes	GO:0006979|response to oxidative stress;	GO:0031225|anchored component of membrane;GO:0048046|apoplast;GO:0005829|cytosol;GO:0005739|mitochondrion;GO:0009505|plant-type cell wall;GO:0005886|plasma membrane;GO:0009506|plasmodesma;GO:0005773|vacuole;	GO:0050660|flavin adenine dinucleotide binding;GO:0016614|oxidoreductase activity, acting on CH-OH group of donors;	.	.
S2 vs S1	BjuA013492	2.10717	0.000724454	0.0205324	up	yes	GO:0006633|fatty acid biosynthetic process;GO:0016123|xanthophyll biosynthetic process;	GO:0031969|chloroplast membrane;GO:0016021|integral component of membrane;	GO:0016787|hydrolase activity;GO:0005506|iron ion binding;GO:0016491|oxidoreductase activity;	K15746	crtZ; beta-carotene 3-hydroxylase [EC:1.14.13.129]
S2 vs S1	BjuA013577	2.60048	0.000623642	0.0183621	up	yes	GO:0019953|sexual reproduction;	GO:0005576|extracellular region;	.	.	.
S2 vs S1	BjuA014080	1.49678	0.000864643	0.0234228	up	yes	GO:0009809|lignin biosynthetic process;	GO:0005829|cytosol;	GO:0045551|cinnamyl-alcohol dehydrogenase activity;GO:0052747|sinapyl alcohol dehydrogenase activity;GO:0008270|zinc ion binding;	K00083	E1.1.1.195; cinnamyl-alcohol dehydrogenase [EC:1.1.1.195]
S2 vs S1	BjuA014112	1.18796	0.00206644	0.0431018	up	yes	GO:0006527|arginine catabolic process;GO:0006596|polyamine biosynthetic process;GO:0009446|putrescine biosynthetic process;GO:0033388|putrescine biosynthetic process from arginine;GO:0009737|response to abscisic acid;GO:0009409|response to cold;GO:0009753|response to jasmonic acid;GO:0080167|response to karrikin;GO:0006970|response to osmotic stress;GO:0006979|response to oxidative stress;GO:0009…	.	GO:0008792|arginine decarboxylase activity;	K01583	E4.1.1.19; arginine decarboxylase [EC:4.1.1.19]
S2 vs S1	BjuA014473	2.30887	1.53592e-06	0.000164511	up	yes	GO:0007275|multicellular organismal development;GO:0045893|positive regulation of transcription, DNA-templated;GO:0009737|response to abscisic acid;GO:0006970|response to osmotic stress;GO:0009615|response to virus;GO:0009414|response to water deprivation;GO:0006351|transcription, DNA-templated;	GO:0005634|nucleus;	GO:0043565|sequence-specific DNA binding;GO:0003700|transcription factor activity, sequence-specific DNA binding;	K09338	HD-ZIP; homeobox-leucine zipper protein
S2 vs S1	BjuA014474	2.66599	0.000254905	0.00954144	up	yes	GO:0010154|fruit development;GO:0040008|regulation of growth;GO:0044550|secondary metabolite biosynthetic process;GO:0048316|seed development;	GO:0016021|integral component of membrane;GO:0016020|membrane;	GO:0020037|heme binding;GO:0005506|iron ion binding;GO:0016709|oxidoreductase activity, acting on paired donors, with incorporation or reduction of molecular oxygen, NAD(P)H as one donor, and incorporation of one atom of oxygen;	.	.
S2 vs S1	BjuA014578	3.94404	3.53617e-08	6.69733e-06	up	yes	GO:0006014|D-ribose metabolic process;GO:0019252|starch biosynthetic process;	.	GO:0005524|ATP binding;GO:0008865|fructokinase activity;GO:0004747|ribokinase activity;	K00847	E2.7.1.4, scrK; fructokinase [EC:2.7.1.4]
S2 vs S1	BjuA014640	2.19264	0.00191889	0.0408246	up	yes	GO:0043171|peptide catabolic process;GO:0016485|protein processing;GO:0051603|proteolysis involved in cellular protein catabolic process;	GO:0005739|mitochondrion;GO:0005777|peroxisome;	GO:0004222|metalloendopeptidase activity;GO:0008270|zinc ion binding;	K01408	IDE, ide; insulysin [EC:3.4.24.56]
S2 vs S1	BjuA014882	1.75092	0.0022514	0.0458477	up	yes	.	.	GO:0004857|enzyme inhibitor activity;	.	.
S2 vs S1	BjuA015120	1.62347	5.81017e-05	0.0029988	up	yes	GO:0006355|regulation of transcription, DNA-templated;GO:0006351|transcription, DNA-templated;	GO:0005634|nucleus;	.	.	.
S2 vs S1	BjuA015166	1.01103	0.00205154	0.0428859	up	yes	GO:0032436|positive regulation of proteasomal ubiquitin-dependent protein catabolic process;GO:0031398|positive regulation of protein ubiquitination;GO:0051865|protein autoubiquitination;GO:0016567|protein ubiquitination;GO:0042787|protein ubiquitination involved in ubiquitin-dependent protein catabolic process;	GO:0005737|cytoplasm;GO:0016607|nuclear speck;GO:0005654|nucleoplasm;GO:0005634|nucleus;GO:0000151|ubiquitin ligase complex;	GO:0016874|ligase activity;GO:0002039|p53 binding;GO:0042803|protein homodimerization activity;GO:0004842|ubiquitin-protein transferase activity;GO:0008270|zinc ion binding;	K10144	RCHY1, PIRH2; RING finger and CHY zinc finger domain-containing protein 1 [EC:2.3.2.27]
S2 vs S1	BjuA015357	1.72743	0.000402417	0.0133722	up	yes	GO:0006544|glycine metabolic process;GO:0006563|L-serine metabolic process;GO:0046686|response to cadmium ion;GO:0035999|tetrahydrofolate interconversion;	GO:0005737|cytoplasm;	GO:0004372|glycine hydroxymethyltransferase activity;GO:0030170|pyridoxal phosphate binding;	K00600	glyA, SHMT; glycine hydroxymethyltransferase [EC:2.1.2.1]
S2 vs S1	BjuA015435	1.4616	6.36522e-06	0.000510711	up	yes	GO:0019521|D-gluconate metabolic process;GO:0009051|pentose-phosphate shunt, oxidative branch;GO:0046686|response to cadmium ion;GO:0009750|response to fructose;GO:0009749|response to glucose;GO:0009744|response to sucrose;	GO:0009507|chloroplast;GO:0009570|chloroplast stroma;GO:0005829|cytosol;GO:0005739|mitochondrion;GO:0009506|plasmodesma;GO:0009536|plastid;	GO:0008114|phosphogluconate 2-dehydrogenase activity;GO:0004616|phosphogluconate dehydrogenase (decarboxylating) activity;	K00033	PGD, gnd, gntZ; 6-phosphogluconate dehydrogenase [EC:1.1.1.44 1.1.1.343]
S2 vs S1	BjuA015502	1.31907	2.33601e-05	0.00147687	up	yes	GO:0009082|branched-chain amino acid biosynthetic process;GO:0019761|glucosinolate biosynthetic process;GO:0009098|leucine biosynthetic process;GO:0046686|response to cadmium ion;	GO:0009507|chloroplast;GO:0009570|chloroplast stroma;GO:0009536|plastid;	GO:0003861|3-isopropylmalate dehydratase activity;GO:0051539|4 iron, 4 sulfur cluster binding;GO:0050486|intramolecular transferase activity, transferring hydroxy groups;GO:0046872|metal ion binding;	K01703	leuC; 3-isopropylmalate/(R)-2-methylmalate dehydratase large subunit [EC:4.2.1.33 4.2.1.35]
S2 vs S1	BjuA015615	2.66168	3.31748e-05	0.00193391	up	yes	GO:0006541|glutamine metabolic process;	.	GO:0016787|hydrolase activity;	K07010	K07010; putative glutamine amidotransferase
S2 vs S1	BjuA015659	1.3552	0.000324279	0.0115218	up	yes	GO:0071555|cell wall organization;GO:0010345|suberin biosynthetic process;GO:0042761|very long-chain fatty acid biosynthetic process;	GO:0005783|endoplasmic reticulum;GO:0005789|endoplasmic reticulum membrane;GO:0016021|integral component of membrane;	GO:0020037|heme binding;GO:0005506|iron ion binding;GO:0004497|monooxygenase activity;GO:0016705|oxidoreductase activity, acting on paired donors, with incorporation or reduction of molecular oxygen;	K15402	CYP86B1; fatty acid omega-hydroxylase [EC:1.14.-.-]
S2 vs S1	BjuA015768	2.49527	0.00104951	0.0267503	up	yes	GO:0010150|leaf senescence;GO:0015706|nitrate transport;GO:0055075|potassium ion homeostasis;GO:0010167|response to nitrate;	GO:0016021|integral component of membrane;GO:0005886|plasma membrane;	GO:0015112|nitrate transmembrane transporter activity;GO:0015293|symporter activity;	.	.
S2 vs S1	BjuA016057	2.69597	0.000346035	0.0120143	up	yes	GO:0071281|cellular response to iron ion;GO:0009693|ethylene biosynthetic process;GO:0009835|fruit ripening;	.	GO:0016847|1-aminocyclopropane-1-carboxylate synthase activity;GO:0030170|pyridoxal phosphate binding;	K01762	ACS; 1-aminocyclopropane-1-carboxylate synthase [EC:4.4.1.14]
S2 vs S1	BjuA016071	2.32858	0.00213859	0.0440635	up	yes	GO:0035556|intracellular signal transduction;GO:0006468|protein phosphorylation;GO:0006970|response to osmotic stress;	GO:0005737|cytoplasm;GO:0005634|nucleus;	GO:0005524|ATP binding;GO:0004674|protein serine/threonine kinase activity;	K14498	SNRK2; serine/threonine-protein kinase SRK2 [EC:2.7.11.1]
S2 vs S1	BjuA016108	2.63329	0.000215632	0.00835715	up	yes	GO:0009965|leaf morphogenesis;GO:0006351|transcription, DNA-templated;	GO:0005634|nucleus;	GO:0003677|DNA binding;GO:0003700|transcription factor activity, sequence-specific DNA binding;	.	.
S2 vs S1	BjuA016332	3.21837	3.58443e-07	4.69783e-05	up	yes	GO:0071555|cell wall organization;GO:0010417|glucuronoxylan biosynthetic process;GO:0009834|plant-type secondary cell wall biogenesis;	GO:0005794|Golgi apparatus;GO:0000139|Golgi membrane;GO:0016021|integral component of membrane;	GO:0015020|glucuronosyltransferase activity;	.	.
S2 vs S1	BjuA016378	2.06175	0.00112997	0.0281719	up	yes	GO:0033320|UDP-D-xylose biosynthetic process;	GO:0005737|cytoplasm;GO:0005886|plasma membrane;	GO:0048040|UDP-glucuronate decarboxylase activity;	K08678	UXS1, uxs; UDP-glucuronate decarboxylase [EC:4.1.1.35]
S2 vs S1	BjuA016379	3.08835	3.94269e-06	0.000352914	up	yes	.	.	.	.	.
S2 vs S1	BjuA016443	2.23358	0.00176147	0.0385193	up	yes	.	.	.	.	.
S2 vs S1	BjuA016519	2.65488	8.46039e-05	0.00404495	up	yes	GO:0006970|response to osmotic stress;GO:0009651|response to salt stress;GO:0009414|response to water deprivation;GO:0006351|transcription, DNA-templated;	GO:0005634|nucleus;	GO:0043565|sequence-specific DNA binding;GO:0003700|transcription factor activity, sequence-specific DNA binding;GO:0044212|transcription regulatory region DNA binding;	.	.
S2 vs S1	BjuA016552	1.74687	0.00141078	0.0331151	up	yes	GO:0006457|protein folding;GO:0030150|protein import into mitochondrial matrix;GO:0050821|protein stabilization;	GO:0005739|mitochondrion;	GO:0051087|chaperone binding;GO:0008270|zinc ion binding;	K17808	ZIM17, DNLZ, Tim15; mitochondrial protein import protein ZIM17
S2 vs S1	BjuA016562	2.30687	0.00011764	0.00524513	up	yes	.	.	.	.	.
S2 vs S1	BjuA016646	2.45708	0.000796985	0.0220779	up	yes	GO:0019761|glucosinolate biosynthetic process;GO:0010439|regulation of glucosinolate biosynthetic process;	GO:0009506|plasmodesma;	GO:0009815|1-aminocyclopropane-1-carboxylate oxidase activity;GO:0051213|dioxygenase activity;GO:0046872|metal ion binding;	.	.
S2 vs S1	BjuA016981	2.75369	2.19633e-06	0.000218163	up	yes	GO:0055114|oxidation-reduction process;	GO:0005789|endoplasmic reticulum membrane;GO:0016021|integral component of membrane;	GO:0020037|heme binding;GO:0046872|metal ion binding;	.	.
S2 vs S1	BjuA017134	2.19402	0.000698529	0.0199776	up	yes	GO:0009809|lignin biosynthetic process;GO:0046274|lignin catabolic process;GO:0009834|plant-type secondary cell wall biogenesis;	GO:0048046|apoplast;	GO:0005507|copper ion binding;GO:0052716|hydroquinone:oxygen oxidoreductase activity;GO:0016491|oxidoreductase activity;GO:0016722|oxidoreductase activity, oxidizing metal ions;	K05909	E1.10.3.2; laccase [EC:1.10.3.2]
S2 vs S1	BjuA017247	1.06278	0.000203278	0.00802367	up	yes	GO:0007165|signal transduction;	GO:0051286|cell tip;GO:0005829|cytosol;GO:0044732|mitotic spindle pole body;	GO:0005524|ATP binding;GO:0004674|protein serine/threonine kinase activity;	K18670	YAK1; dual specificity protein kinase YAK1 [EC:2.7.12.1]
S2 vs S1	BjuA017462	2.17227	0.00111312	0.0278306	up	yes	.	.	.	.	.
S2 vs S1	BjuA017580	3.85014	1.34742e-08	2.92176e-06	up	yes	GO:0055114|oxidation-reduction process;	GO:0005789|endoplasmic reticulum membrane;GO:0016021|integral component of membrane;	GO:0020037|heme binding;GO:0046872|metal ion binding;	.	.
S2 vs S1	BjuA017582	1.80932	0.000591822	0.0177301	up	yes	.	.	.	.	.
S2 vs S1	BjuA017592	2.75155	0.000161646	0.00671053	up	yes	GO:0010047|fruit dehiscence;GO:0009834|plant-type secondary cell wall biogenesis;GO:0045893|positive regulation of transcription, DNA-templated;GO:0006351|transcription, DNA-templated;	GO:0005634|nucleus;	GO:0003677|DNA binding;GO:0003700|transcription factor activity, sequence-specific DNA binding;	.	.
S2 vs S1	BjuA017601	3.02977	5.65173e-06	0.00046969	up	yes	GO:0010315|auxin efflux;GO:0060919|auxin influx;GO:0009926|auxin polar transport;GO:0009734|auxin-activated signaling pathway;GO:0010540|basipetal auxin transport;GO:0009630|gravitropism;GO:0009733|response to auxin;GO:0009735|response to cytokinin;GO:0048767|root hair elongation;	GO:0016021|integral component of membrane;GO:0016020|membrane;GO:0005886|plasma membrane;GO:0009506|plasmodesma;	GO:0005524|ATP binding;GO:0010329|auxin efflux transmembrane transporter activity;GO:0010328|auxin influx transmembrane transporter activity;GO:0008559|xenobiotic-transporting ATPase activity;	K05658	ABCB1; ATP-binding cassette, subfamily B (MDR/TAP), member 1 [EC:3.6.3.44]
S2 vs S1	BjuA017612	1.85373	0.000663128	0.0192394	up	yes	GO:0051453|regulation of intracellular pH;GO:0010036|response to boron-containing substance;	GO:0005768|endosome;GO:0005887|integral component of plasma membrane;	GO:0015301|anion:anion antiporter activity;GO:0005452|inorganic anion exchanger activity;	.	.
S2 vs S1	BjuA017664	2.12207	0.00196098	0.0414644	up	yes	GO:0006950|response to stress;	GO:0005886|plasma membrane;	GO:0016208|AMP binding;	.	.
S2 vs S1	BjuA017680	1.15705	0.0013583	0.0323828	up	yes	GO:0007018|microtubule-based movement;	GO:0005737|cytoplasm;GO:0005871|kinesin complex;GO:0005874|microtubule;	GO:0005524|ATP binding;GO:0016887|ATPase activity;GO:0008017|microtubule binding;GO:0003777|microtubule motor activity;	K10406	KIFC2_3; kinesin family member C2/C3
S2 vs S1	BjuA017690	2.07976	0.00150092	0.0346412	up	yes	.	.	.	.	.
S2 vs S1	BjuA017695	2.74734	7.50589e-07	8.90165e-05	up	yes	GO:0009733|response to auxin;GO:0009624|response to nematode;GO:0006351|transcription, DNA-templated;	GO:0005634|nucleus;	GO:0043565|sequence-specific DNA binding;GO:0003700|transcription factor activity, sequence-specific DNA binding;	.	.
S2 vs S1	BjuA017738	2.42537	6.00242e-06	0.000492343	up	yes	GO:0015977|carbon fixation;GO:0048366|leaf development;GO:0015979|photosynthesis;GO:0006099|tricarboxylic acid cycle;	GO:0048046|apoplast;GO:0009507|chloroplast;GO:0005829|cytosol;GO:0005886|plasma membrane;GO:0009506|plasmodesma;	GO:0008964|phosphoenolpyruvate carboxylase activity;	K01595	ppc; phosphoenolpyruvate carboxylase [EC:4.1.1.31]
S2 vs S1	BjuA017850	2.17296	0.000101709	0.00469979	up	yes	GO:0051321|meiotic cell cycle;GO:0045927|positive regulation of growth;GO:0045836|positive regulation of meiotic nuclear division;	.	GO:0000166|nucleotide binding;GO:0003723|RNA binding;	.	.
S2 vs S1	BjuA017864	2.5271	9.42705e-05	0.00441152	up	yes	GO:0009082|branched-chain amino acid biosynthetic process;GO:0019761|glucosinolate biosynthetic process;GO:0009098|leucine biosynthetic process;	GO:0009570|chloroplast stroma;GO:0009536|plastid;	GO:0003861|3-isopropylmalate dehydratase activity;	K01704	leuD; 3-isopropylmalate/(R)-2-methylmalate dehydratase small subunit [EC:4.2.1.33 4.2.1.35]
S2 vs S1	BjuA017869	1.16453	0.00186515	0.0400326	up	yes	GO:0015031|protein transport;	GO:0030136|clathrin-coated vesicle;GO:0005794|Golgi apparatus;GO:0005886|plasma membrane;GO:0005774|vacuolar membrane;	GO:0030276|clathrin binding;GO:0005543|phospholipid binding;	K12471	EPN; epsin
S2 vs S1	BjuA017947	1.53157	0.00219914	0.0449911	up	yes	.	GO:0005737|cytoplasm;GO:0005768|endosome;GO:0005794|Golgi apparatus;GO:0000139|Golgi membrane;GO:0016021|integral component of membrane;GO:0005802|trans-Golgi network;	GO:0016757|transferase activity, transferring glycosyl groups;	.	.
S2 vs S1	BjuA018022	1.78259	3.03087e-05	0.00180742	up	yes	GO:0019253|reductive pentose-phosphate cycle;GO:0046686|response to cadmium ion;	GO:0009507|chloroplast;GO:0009570|chloroplast stroma;GO:0009535|chloroplast thylakoid membrane;GO:0009536|plastid;	GO:0046872|metal ion binding;GO:0004802|transketolase activity;	K00615	E2.2.1.1, tktA, tktB; transketolase [EC:2.2.1.1]
S2 vs S1	BjuA018232	2.00693	0.000116678	0.00522727	up	yes	GO:0090630|activation of GTPase activity;GO:0006886|intracellular protein transport;GO:0031338|regulation of vesicle fusion;	GO:0012505|endomembrane system;GO:0005622|intracellular;	GO:0005096|GTPase activator activity;GO:0017137|Rab GTPase binding;	.	.
S2 vs S1	BjuA018239	2.22233	0.000847192	0.0230349	up	yes	GO:0009992|cellular water homeostasis;GO:0034220|ion transmembrane transport;GO:0009737|response to abscisic acid;GO:0009414|response to water deprivation;GO:0006833|water transport;	GO:0009507|chloroplast;GO:0005887|integral component of plasma membrane;GO:0005886|plasma membrane;GO:0009506|plasmodesma;GO:0005773|vacuole;	GO:0015254|glycerol channel activity;GO:0015250|water channel activity;	K09872	PIP; aquaporin PIP
S2 vs S1	BjuA018241	4.11036	1.05672e-08	2.37917e-06	up	yes	GO:0071555|cell wall organization;GO:0010417|glucuronoxylan biosynthetic process;GO:0010413|glucuronoxylan metabolic process;GO:0009834|plant-type secondary cell wall biogenesis;	GO:0005794|Golgi apparatus;GO:0000139|Golgi membrane;GO:0016021|integral component of membrane;	GO:0015018|galactosylgalactosylxylosylprotein 3-beta-glucuronosyltransferase activity;GO:0042285|xylosyltransferase activity;	.	.
S2 vs S1	BjuA018384	2.27384	0.00103382	0.0265768	up	yes	GO:0052544|defense response by callose deposition in cell wall;GO:0042742|defense response to bacterium;GO:0016045|detection of bacterium;GO:0006898|receptor-mediated endocytosis;GO:0010359|regulation of anion channel activity;	GO:0005768|endosome;GO:0010008|endosome membrane;GO:0016021|integral component of membrane;GO:0016020|membrane;GO:0005886|plasma membrane;	GO:0005524|ATP binding;GO:0004675|transmembrane receptor protein serine/threonine kinase activity;	K13420	FLS2; LRR receptor-like serine/threonine-protein kinase FLS2 [EC:2.7.11.1]
S2 vs S1	BjuA018451	2.28639	0.000274635	0.0101079	up	yes	GO:0030036|actin cytoskeleton organization;GO:0051127|positive regulation of actin nucleation;	GO:0071944|cell periphery;GO:0005856|cytoskeleton;GO:0043229|intracellular organelle;GO:0016020|membrane;GO:0031209|SCAR complex;	GO:0003785|actin monomer binding;	.	.
S2 vs S1	BjuA018489	1.75722	0.000962478	0.0253118	up	yes	.	.	.	.	.
S2 vs S1	BjuA018666	3.31317	1.43365e-06	0.000154683	up	yes	.	GO:0016021|integral component of membrane;GO:0005886|plasma membrane;	.	.	.
S2 vs S1	BjuA018709	2.21926	5.10301e-05	0.00271767	up	yes	GO:0008152|metabolic process;	GO:0005829|cytosol;GO:0005634|nucleus;	GO:0016787|hydrolase activity;	K18551	SDT1; pyrimidine and pyridine-specific 5'-nucleotidase [EC:3.1.3.-]
S2 vs S1	BjuA018802	2.26989	0.00213063	0.0440024	up	yes	GO:0070370|cellular heat acclimation;GO:0034605|cellular response to heat;GO:0009409|response to cold;GO:0006970|response to osmotic stress;GO:0009651|response to salt stress;GO:0006351|transcription, DNA-templated;	GO:0005634|nucleus;	GO:0043565|sequence-specific DNA binding;GO:0003700|transcription factor activity, sequence-specific DNA binding;	K13423	WRKY25; WRKY transcription factor 25
S2 vs S1	BjuA018820	2.22025	0.00135955	0.0323951	up	yes	GO:0006749|glutathione metabolic process;GO:0006979|response to oxidative stress;GO:0009636|response to toxic substance;GO:0009407|toxin catabolic process;	GO:0005737|cytoplasm;GO:0005829|cytosol;GO:0005886|plasma membrane;GO:0009506|plasmodesma;	GO:0043295|glutathione binding;GO:0004364|glutathione transferase activity;	K00799	GST, gst; glutathione S-transferase [EC:2.5.1.18]
S2 vs S1	BjuA019323	2.38801	0.000515477	0.0160081	up	yes	GO:0071215|cellular response to abscisic acid stimulus;GO:0009967|positive regulation of signal transduction;GO:0006417|regulation of translation;GO:0042254|ribosome biogenesis;GO:0048364|root development;GO:0009845|seed germination;GO:0048367|shoot system development;	GO:0005829|cytosol;GO:0022626|cytosolic ribosome;GO:0005634|nucleus;	GO:0005078|MAP-kinase scaffold activity;GO:0004871|signal transducer activity;	K14753	RACK1; guanine nucleotide-binding protein subunit beta-2-like 1 protein
S2 vs S1	BjuA019508	3.67836	2.45944e-07	3.44548e-05	up	yes	GO:0007165|signal transduction;	GO:0005886|plasma membrane;	GO:0005096|GTPase activator activity;	.	.
S2 vs S1	BjuA019520	3.0503	2.88782e-05	0.00175051	up	yes	GO:0006545|glycine biosynthetic process;GO:0006567|threonine catabolic process;	GO:0005829|cytosol;	GO:0008732|L-allo-threonine aldolase activity;GO:0004793|threonine aldolase activity;	K01620	ltaE; threonine aldolase [EC:4.1.2.5]
S2 vs S1	BjuA019531	2.14509	0.00194968	0.0413588	up	yes	GO:0046323|glucose import;GO:0035428|hexose transmembrane transport;GO:0015749|monosaccharide transport;GO:0009737|response to abscisic acid;GO:0009651|response to salt stress;GO:0009414|response to water deprivation;	GO:0005887|integral component of plasma membrane;GO:0009705|plant-type vacuole membrane;	GO:0005355|glucose transmembrane transporter activity;GO:0015145|monosaccharide transmembrane transporter activity;GO:0005351|sugar:proton symporter activity;	.	.
S2 vs S1	BjuA019672	2.00151	5.76404e-07	7.05569e-05	up	yes	GO:0070814|hydrogen sulfide biosynthetic process;GO:0046686|response to cadmium ion;GO:0009735|response to cytokinin;GO:0001887|selenium compound metabolic process;GO:0000103|sulfate assimilation;	GO:0009507|chloroplast;GO:0009570|chloroplast stroma;GO:0005886|plasma membrane;	GO:0005524|ATP binding;GO:0004781|sulfate adenylyltransferase (ATP) activity;	K13811	PAPSS; 3'-phosphoadenosine 5'-phosphosulfate synthase [EC:2.7.7.4 2.7.1.25]
S2 vs S1	BjuA019676	3.22181	4.00855e-09	1.04671e-06	up	yes	GO:0071483|cellular response to blue light;GO:0071490|cellular response to far red light;GO:0034605|cellular response to heat;GO:0071486|cellular response to high light intensity;GO:0071491|cellular response to red light;GO:0071492|cellular response to UV-A;GO:0010117|photoprotection;GO:0015979|photosynthesis;GO:0010030|positive regulation of seed germination;GO:0010380|regulation of chlorophyll …	GO:0009535|chloroplast thylakoid membrane;GO:0016021|integral component of membrane;GO:0009522|photosystem I;GO:0009523|photosystem II;	.	.	.
S2 vs S1	BjuA019684	2.84992	7.84126e-06	0.000611355	up	yes	GO:0009086|methionine biosynthetic process;	GO:0005886|plasma membrane;	GO:0046872|metal ion binding;GO:0008168|methyltransferase activity;	K00547	mmuM; homocysteine S-methyltransferase [EC:2.1.1.10]
S2 vs S1	BjuA019754	1.6329	0.00025492	0.00954144	up	yes	GO:0010150|leaf senescence;	.	GO:0051213|dioxygenase activity;GO:0046872|metal ion binding;GO:0016682|oxidoreductase activity, acting on diphenols and related substances as donors, oxygen as acceptor;	.	.
S2 vs S1	BjuA019907	1.15274	0.000913796	0.024395	up	yes	GO:0009294|DNA mediated transformation;GO:0000724|double-strand break repair via homologous recombination;GO:0006334|nucleosome assembly;GO:0046686|response to cadmium ion;GO:0016444|somatic cell DNA recombination;	GO:0005737|cytoplasm;GO:0005829|cytosol;GO:0005634|nucleus;GO:0005886|plasma membrane;	GO:0042393|histone binding;	.	.
S2 vs S1	BjuA020236	2.77249	1.43922e-05	0.00100972	up	yes	.	.	GO:0004067|asparaginase activity;GO:0008798|beta-aspartyl-peptidase activity;	K13051	iaaA, ASRGL1; beta-aspartyl-peptidase (threonine type) [EC:3.4.19.5]
S2 vs S1	BjuA020448	2.20031	0.000369718	0.012593	up	yes	GO:0005992|trehalose biosynthetic process;GO:0070413|trehalose metabolism in response to stress;	GO:0005737|cytoplasm;	GO:0004805|trehalose-phosphatase activity;	K01087	otsB; trehalose 6-phosphate phosphatase [EC:3.1.3.12]
S2 vs S1	BjuA020486	2.13363	0.00226664	0.045946	up	yes	GO:0050832|defense response to fungus;GO:0031640|killing of cells of other organism;	GO:0005576|extracellular region;	.	.	.
S2 vs S1	BjuA020521	4.72977	7.21084e-12	3.53563e-09	up	yes	GO:0009809|lignin biosynthetic process;GO:0046274|lignin catabolic process;	GO:0048046|apoplast;	GO:0005507|copper ion binding;GO:0052716|hydroquinone:oxygen oxidoreductase activity;GO:0016722|oxidoreductase activity, oxidizing metal ions;	.	.
S2 vs S1	BjuA020903	1.34109	0.00240421	0.0478185	up	yes	GO:0071554|cell wall organization or biogenesis;GO:0007623|circadian rhythm;	GO:0005794|Golgi apparatus;GO:0016021|integral component of membrane;	GO:0016413|O-acetyltransferase activity;	.	.
S2 vs S1	BjuA020992	1.67023	0.00201753	0.042374	up	yes	GO:0005975|carbohydrate metabolic process;	GO:0005829|cytosol;	GO:0050278|sedoheptulose-bisphosphatase activity;	.	.
S2 vs S1	BjuA021168	3.02607	2.85098e-05	0.00174083	up	yes	.	GO:0031225|anchored component of membrane;GO:0046658|anchored component of plasma membrane;GO:0005886|plasma membrane;GO:0005773|vacuole;	GO:0009055|electron carrier activity;	.	.
S2 vs S1	BjuA021277	2.52548	0.000560154	0.0170476	up	yes	GO:0009414|response to water deprivation;GO:0006351|transcription, DNA-templated;	GO:0005634|nucleus;	GO:0003677|DNA binding;GO:0003700|transcription factor activity, sequence-specific DNA binding;	.	.
S2 vs S1	BjuA021337	2.17928	0.0008327	0.022767	up	yes	GO:0043171|peptide catabolic process;GO:0009611|response to wounding;	GO:0005783|endoplasmic reticulum;GO:0005788|endoplasmic reticulum lumen;GO:0005886|plasma membrane;	GO:0010179|IAA-Ala conjugate hydrolase activity;GO:0070573|metallodipeptidase activity;GO:0008270|zinc ion binding;	K14664	ILR1; IAA-amino acid hydrolase [EC:3.5.1.-]
S2 vs S1	BjuA021410	2.50699	0.000992989	0.0258828	up	yes	.	.	.	.	.
S2 vs S1	BjuA021514	2.16903	0.00166744	0.0370132	up	yes	GO:0035556|intracellular signal transduction;GO:0006468|protein phosphorylation;	GO:0005737|cytoplasm;GO:0005634|nucleus;	GO:0005524|ATP binding;GO:0004674|protein serine/threonine kinase activity;	.	.
S2 vs S1	BjuA021865	3.37146	2.75996e-07	3.79272e-05	up	yes	GO:0006284|base-excision repair;GO:0006541|glutamine metabolic process;GO:0006177|GMP biosynthetic process;	.	GO:0005524|ATP binding;GO:0008725|DNA-3-methyladenine glycosylase activity;GO:0003922|GMP synthase (glutamine-hydrolyzing) activity;GO:0008080|N-acetyltransferase activity;GO:0016462|pyrophosphatase activity;	K03790	rimJ; ribosomal-protein-alanine N-acetyltransferase [EC:2.3.1.128]
S2 vs S1	BjuA021980	1.11119	0.00140215	0.0329827	up	yes	GO:0048312|intracellular distribution of mitochondria;	GO:0005737|cytoplasm;	.	K03255	TIF31, CLU1; protein TIF31
S2 vs S1	BjuA022066	2.53269	0.000177455	0.00719092	up	yes	GO:0098542|defense response to other organism;GO:0019761|glucosinolate biosynthetic process;GO:0009684|indoleacetic acid biosynthetic process;GO:0009625|response to insect;	GO:0005783|endoplasmic reticulum;GO:0005789|endoplasmic reticulum membrane;GO:0016021|integral component of membrane;GO:0016020|membrane;	GO:0020037|heme binding;GO:0005506|iron ion binding;GO:0016709|oxidoreductase activity, acting on paired donors, with incorporation or reduction of molecular oxygen, NAD(P)H as one donor, and incorporation of one atom of oxygen;	K12154	CYP79F1; cytochrome P450, family 79, subfamily F, polypeptide 1 [EC:1.14.13.-]
S2 vs S1	BjuA022095	1.90411	0.000164646	0.0067929	up	yes	GO:0006301|postreplication repair;GO:0070534|protein K63-linked ubiquitination;	GO:0005634|nucleus;	GO:0005524|ATP binding;GO:0061630|ubiquitin protein ligase activity;GO:0031625|ubiquitin protein ligase binding;	K10580	UBE2N, BLU, UBC13; ubiquitin-conjugating enzyme E2 N [EC:62.3.2.23]
S2 vs S1	BjuA022126	1.7174	9.87271e-05	0.0045957	up	yes	.	GO:0016021|integral component of membrane;GO:0005886|plasma membrane;	GO:0005524|ATP binding;GO:0004674|protein serine/threonine kinase activity;	.	.
S2 vs S1	BjuA022419	1.52483	1.97847e-05	0.00131714	up	yes	GO:0050832|defense response to fungus;GO:0033611|oxalate catabolic process;GO:0010030|positive regulation of seed germination;GO:0046686|response to cadmium ion;GO:0009735|response to cytokinin;GO:0010214|seed coat development;	GO:0048046|apoplast;GO:0009507|chloroplast;GO:0009570|chloroplast stroma;GO:0005737|cytoplasm;GO:0009506|plasmodesma;	GO:0005524|ATP binding;GO:0050203|oxalate-CoA ligase activity;	.	.
S2 vs S1	BjuA022655	1.39402	0.000562601	0.0170867	up	yes	GO:0030154|cell differentiation;GO:0009855|determination of bilateral symmetry;GO:0010014|meristem initiation;GO:0009944|polarity specification of adaxial/abaxial axis;GO:0009956|radial pattern formation;GO:0006351|transcription, DNA-templated;GO:0010051|xylem and phloem pattern formation;GO:0010089|xylem development;	GO:0005634|nucleus;	GO:0008289|lipid binding;GO:0003700|transcription factor activity, sequence-specific DNA binding;GO:0044212|transcription regulatory region DNA binding;	K09338	HD-ZIP; homeobox-leucine zipper protein
S2 vs S1	BjuA022737	2.37763	0.00180089	0.0390057	up	yes	.	.	GO:0005524|ATP binding;GO:0004674|protein serine/threonine kinase activity;	.	.
S2 vs S1	BjuA022775	2.76315	0.00020779	0.00812185	up	yes	GO:0044550|secondary metabolite biosynthetic process;	GO:0016021|integral component of membrane;GO:0016020|membrane;	GO:0020037|heme binding;GO:0005506|iron ion binding;GO:0016709|oxidoreductase activity, acting on paired donors, with incorporation or reduction of molecular oxygen, NAD(P)H as one donor, and incorporation of one atom of oxygen;	.	.
S2 vs S1	BjuA022858	1.56838	3.13543e-06	0.00029439	up	yes	.	.	.	.	.
S2 vs S1	BjuA022875	4.11457	3.0917e-08	5.9578e-06	up	yes	GO:0009908|flower development;GO:0010228|vegetative to reproductive phase transition of meristem;	GO:0005737|cytoplasm;	.	.	.
S2 vs S1	BjuA023144	1.08179	0.00039374	0.0131931	up	yes	GO:0035556|intracellular signal transduction;GO:0010107|potassium ion import;GO:0007584|response to nutrient;GO:0009414|response to water deprivation;GO:0010118|stomatal movement;	GO:0005737|cytoplasm;GO:0005829|cytosol;GO:0005634|nucleus;GO:0005886|plasma membrane;GO:0009536|plastid;	GO:0005524|ATP binding;GO:0005267|potassium channel activity;GO:0004674|protein serine/threonine kinase activity;	.	.
S2 vs S1	BjuA023175	2.39458	0.000284699	0.0103916	up	yes	GO:0016042|lipid catabolic process;	GO:0048046|apoplast;GO:0005618|cell wall;GO:0009507|chloroplast;GO:0009534|chloroplast thylakoid;	GO:0016788|hydrolase activity, acting on ester bonds;	.	.
S2 vs S1	BjuA023206	2.55237	0.000119218	0.00529271	up	yes	GO:0071555|cell wall organization;GO:0010417|glucuronoxylan biosynthetic process;GO:0009834|plant-type secondary cell wall biogenesis;	GO:0000139|Golgi membrane;GO:0016021|integral component of membrane;	GO:0080116|glucuronoxylan glucuronosyltransferase activity;GO:0042285|xylosyltransferase activity;	.	.
S2 vs S1	BjuA023298	1.38149	0.00108938	0.0274547	up	yes	GO:0015691|cadmium ion transport;GO:0030001|metal ion transport;GO:0046686|response to cadmium ion;GO:0032025|response to cobalt ion;GO:0010038|response to metal ion;GO:0010043|response to zinc ion;GO:0006829|zinc II ion transport;GO:0055069|zinc ion homeostasis;	GO:0005887|integral component of plasma membrane;GO:0043231|intracellular membrane-bounded organelle;GO:0005886|plasma membrane;GO:0009506|plasmodesma;	GO:0005524|ATP binding;GO:0008551|cadmium-exporting ATPase activity;GO:0019829|cation-transporting ATPase activity;GO:0046872|metal ion binding;GO:0016463|zinc-exporting ATPase activity;	K01534	zntA; Cd2+/Zn2+-exporting ATPase [EC:3.6.3.3 3.6.3.5]
S2 vs S1	BjuA023547	1.79212	0.00251758	0.0490933	up	yes	.	.	.	.	.
S2 vs S1	BjuA023710	1.72013	0.000319372	0.0114303	up	yes	GO:0071836|nectar secretion;GO:0010208|pollen wall assembly;GO:0005986|sucrose biosynthetic process;	GO:0005886|plasma membrane;	GO:0016157|sucrose synthase activity;GO:0046524|sucrose-phosphate synthase activity;	K00696	E2.4.1.14; sucrose-phosphate synthase [EC:2.4.1.14]
S2 vs S1	BjuA023744	1.96989	0.00221989	0.0453525	up	yes	.	GO:0016021|integral component of membrane;GO:0005886|plasma membrane;	GO:0005524|ATP binding;GO:0004674|protein serine/threonine kinase activity;	K00924	E2.7.1.-
S2 vs S1	BjuA023793	1.45466	8.59135e-05	0.00410311	up	yes	GO:0006355|regulation of transcription, DNA-templated;GO:0006351|transcription, DNA-templated;	GO:0005634|nucleus;	.	.	.
S2 vs S1	BjuA023819	2.2278	0.000605386	0.0179657	up	yes	.	.	.	.	.
S2 vs S1	BjuA023837	3.50645	2.69441e-07	3.72733e-05	up	yes	GO:0031222|arabinan catabolic process;GO:0010214|seed coat development;GO:0045493|xylan catabolic process;	GO:0048046|apoplast;GO:0009505|plant-type cell wall;GO:0005578|proteinaceous extracellular matrix;	GO:0046556|alpha-L-arabinofuranosidase activity;GO:0009044|xylan 1,4-beta-xylosidase activity;	.	.
S2 vs S1	BjuA024143	1.10052	0.000117426	0.00524513	up	yes	GO:0040008|regulation of growth;GO:0006415|translational termination;	GO:0005737|cytoplasm;	GO:0003747|translation release factor activity;GO:0016149|translation release factor activity, codon specific;	K03265	ETF1, ERF1; peptide chain release factor subunit 1
S2 vs S1	BjuA024268	1.50354	3.6843e-05	0.00208977	up	yes	.	.	.	.	.
S2 vs S1	BjuA024892	2.08354	0.000400652	0.0133422	up	yes	.	GO:0005886|plasma membrane;	GO:0005524|ATP binding;GO:0004674|protein serine/threonine kinase activity;	K00924	E2.7.1.-
S2 vs S1	BjuA024949	2.58718	0.000178557	0.00720912	up	yes	GO:0042391|regulation of membrane potential;	GO:0005887|integral component of plasma membrane;GO:0005886|plasma membrane;	GO:0005242|inward rectifier potassium channel activity;	.	.
S2 vs S1	BjuA025051	2.31184	0.00116522	0.0289202	up	yes	.	.	.	.	.
S2 vs S1	BjuA025068	2.97307	1.80608e-06	0.000187531	up	yes	GO:0071555|cell wall organization;GO:0030244|cellulose biosynthetic process;GO:0042742|defense response to bacterium;GO:0050832|defense response to fungus;GO:0009834|plant-type secondary cell wall biogenesis;	GO:0005618|cell wall;GO:0016021|integral component of membrane;GO:0005886|plasma membrane;	GO:0016760|cellulose synthase (UDP-forming) activity;GO:0016759|cellulose synthase activity;GO:0046872|metal ion binding;	K10999	CESA; cellulose synthase A [EC:2.4.1.12]
S2 vs S1	BjuA025073	1.35922	0.00183607	0.0396012	up	yes	GO:0010497|plasmodesmata-mediated intercellular transport;GO:0046739|transport of virus in multicellular host;	GO:0005576|extracellular region;GO:0016021|integral component of membrane;GO:0009505|plant-type cell wall;GO:0009506|plasmodesma;	.	.	.
S2 vs S1	BjuA025111	2.08257	0.000477694	0.0151765	up	yes	GO:0042538|hyperosmotic salinity response;GO:0045892|negative regulation of transcription, DNA-templated;GO:0010200|response to chitin;GO:0009409|response to cold;GO:0006351|transcription, DNA-templated;	GO:0005634|nucleus;	GO:0003677|DNA binding;GO:0046872|metal ion binding;GO:0043565|sequence-specific DNA binding;GO:0003700|transcription factor activity, sequence-specific DNA binding;GO:0044212|transcription regulatory region DNA binding;	.	.
S2 vs S1	BjuA025163	1.88869	0.000230703	0.00880684	up	yes	.	.	.	.	.
S2 vs S1	BjuA025188	1.26268	0.000322109	0.0114842	up	yes	.	GO:0005576|extracellular region;	GO:0005507|copper ion binding;GO:0016491|oxidoreductase activity;	.	.
S2 vs S1	BjuA025191	2.36509	0.00190419	0.0406727	up	yes	GO:0006355|regulation of transcription, DNA-templated;GO:0006351|transcription, DNA-templated;	GO:0005634|nucleus;	GO:0003677|DNA binding;GO:0003700|transcription factor activity, sequence-specific DNA binding;	.	.
S2 vs S1	BjuA025323	1.89459	6.86878e-06	0.000545166	up	yes	GO:0015746|citrate transport;GO:0006855|drug transmembrane transport;GO:0010044|response to aluminum ion;	GO:0016021|integral component of membrane;GO:0005886|plasma membrane;	GO:0015297|antiporter activity;GO:0015137|citrate transmembrane transporter activity;GO:0015238|drug transmembrane transporter activity;	.	.
S2 vs S1	BjuA025471	1.57548	9.24204e-06	0.000701966	up	yes	GO:0042128|nitrate assimilation;GO:0010167|response to nitrate;	GO:0048046|apoplast;GO:0009507|chloroplast;GO:0009570|chloroplast stroma;GO:0016020|membrane;GO:0005739|mitochondrion;	GO:0051539|4 iron, 4 sulfur cluster binding;GO:0048307|ferredoxin-nitrite reductase activity;GO:0020037|heme binding;GO:0046872|metal ion binding;GO:0050421|nitrite reductase (NO-forming) activity;	K00366	nirA; ferredoxin-nitrite reductase [EC:1.7.7.1]
S2 vs S1	BjuA025553	1.80774	0.0011011	0.0276083	up	yes	.	.	.	.	.
S2 vs S1	BjuA025686	2.73883	0.000108072	0.00493635	up	yes	.	.	.	.	.
S2 vs S1	BjuA025820	2.35231	0.000928068	0.0245974	up	yes	GO:0042742|defense response to bacterium;GO:0009908|flower development;GO:0009867|jasmonic acid mediated signaling pathway;GO:1903507|negative regulation of nucleic acid-templated transcription;GO:0009555|pollen development;GO:1900067|regulation of cellular response to alkaline pH;GO:0031347|regulation of defense response;GO:2000022|regulation of jasmonic acid mediated signaling pathway;GO:000635…	GO:0005634|nucleus;	GO:0003714|transcription corepressor activity;	K13464	JAZ; jasmonate ZIM domain-containing protein
S2 vs S1	BjuA025863	1.55254	0.00197912	0.0417878	up	yes	GO:0006351|transcription, DNA-templated;	GO:0005634|nucleus;	GO:0003677|DNA binding;GO:0003700|transcription factor activity, sequence-specific DNA binding;	.	.
S2 vs S1	BjuA025999	2.02242	0.00244525	0.0481725	up	yes	.	.	.	.	.
S2 vs S1	BjuA026019	2.17492	0.00231063	0.0466236	up	yes	.	.	.	.	.
S2 vs S1	BjuA026298	2.52723	4.14787e-05	0.00228408	up	yes	GO:0015790|UDP-xylose transport;	GO:0005768|endosome;GO:0005794|Golgi apparatus;GO:0000139|Golgi membrane;GO:0016021|integral component of membrane;GO:0005802|trans-Golgi network;	GO:0005464|UDP-xylose transmembrane transporter activity;	K15285	SLC35E3; solute carrier family 35, member E3
S2 vs S1	BjuA026324	1.45528	0.00236033	0.0474097	up	yes	GO:0006887|exocytosis;	GO:0005618|cell wall;GO:0005856|cytoskeleton;GO:0005829|cytosol;GO:0000145|exocyst;GO:0005576|extracellular region;GO:0009524|phragmoplast;GO:0005886|plasma membrane;	.	K07195	EXOC7, EXO70; exocyst complex component 7
S2 vs S1	BjuA026330	2.80159	5.72977e-06	0.000474388	up	yes	GO:0033320|UDP-D-xylose biosynthetic process;	GO:0005737|cytoplasm;GO:0005886|plasma membrane;	GO:0048040|UDP-glucuronate decarboxylase activity;	K08678	UXS1, uxs; UDP-glucuronate decarboxylase [EC:4.1.1.35]
S2 vs S1	BjuA026331	2.44156	0.0011024	0.0276252	up	yes	.	.	.	.	.
S2 vs S1	BjuA026408	3.45032	4.28089e-09	1.09832e-06	up	yes	.	.	.	.	.
S2 vs S1	BjuA026419	2.43389	0.00139069	0.0328709	up	yes	.	GO:0016021|integral component of membrane;	GO:0016757|transferase activity, transferring glycosyl groups;	.	.
S2 vs S1	BjuA026433	1.27373	0.00164506	0.0367384	up	yes	.	GO:0016021|integral component of membrane;GO:0005886|plasma membrane;	GO:0005524|ATP binding;GO:0004674|protein serine/threonine kinase activity;	.	.
S2 vs S1	BjuA026454	1.85277	0.00100326	0.0260734	up	yes	GO:0003333|amino acid transmembrane transport;	GO:0016021|integral component of membrane;GO:0005886|plasma membrane;	GO:0015171|amino acid transmembrane transporter activity;	.	.
S2 vs S1	BjuA026514	2.10034	0.000261769	0.00973998	up	yes	.	.	.	.	.
S2 vs S1	BjuA026517	2.21953	0.00180723	0.0390938	up	yes	.	.	.	.	.
S2 vs S1	BjuA026710	4.80449	4.51417e-12	2.31635e-09	up	yes	GO:0006014|D-ribose metabolic process;GO:0019252|starch biosynthetic process;	.	GO:0005524|ATP binding;GO:0008865|fructokinase activity;GO:0004747|ribokinase activity;	K00847	E2.7.1.4, scrK; fructokinase [EC:2.7.1.4]
S2 vs S1	BjuA026799	3.51061	5.90981e-07	7.1844e-05	up	yes	GO:0009834|plant-type secondary cell wall biogenesis;GO:0045893|positive regulation of transcription, DNA-templated;GO:0006351|transcription, DNA-templated;	GO:0016020|membrane;GO:0005634|nucleus;	GO:0003677|DNA binding;GO:0003700|transcription factor activity, sequence-specific DNA binding;	.	.
S2 vs S1	BjuA026925	2.71449	0.000237059	0.00898728	up	yes	GO:0006749|glutathione metabolic process;GO:0009636|response to toxic substance;GO:0009407|toxin catabolic process;	GO:0005737|cytoplasm;GO:0005829|cytosol;	GO:0004364|glutathione transferase activity;	K00799	GST, gst; glutathione S-transferase [EC:2.5.1.18]
S2 vs S1	BjuA026926	3.31887	6.35663e-08	1.10987e-05	up	yes	GO:0006749|glutathione metabolic process;GO:0009636|response to toxic substance;GO:0009407|toxin catabolic process;	GO:0005737|cytoplasm;GO:0005829|cytosol;	GO:0004364|glutathione transferase activity;	K00799	GST, gst; glutathione S-transferase [EC:2.5.1.18]
S2 vs S1	BjuA027145	1.85914	0.00139802	0.0329323	up	yes	GO:0010411|xyloglucan metabolic process;	GO:0005794|Golgi apparatus;GO:0000139|Golgi membrane;GO:0016021|integral component of membrane;	GO:0016413|O-acetyltransferase activity;	.	.
S2 vs S1	BjuA027172	1.12792	0.00168584	0.0372532	up	yes	.	.	.	.	.
S2 vs S1	BjuA027355	1.97256	0.00139472	0.0329133	up	yes	GO:0061158|3'-UTR-mediated mRNA destabilization;GO:1901347|negative regulation of secondary cell wall biogenesis;GO:0051511|negative regulation of unidimensional cell growth;GO:0045893|positive regulation of transcription, DNA-templated;	GO:0005829|cytosol;	GO:0003677|DNA binding;GO:0046872|metal ion binding;GO:0003730|mRNA 3'-UTR binding;GO:0003729|mRNA binding;	.	.
S2 vs S1	BjuA027424	1.17919	0.000100264	0.00465254	up	yes	.	.	.	.	.
S2 vs S1	BjuA027437	2.30469	0.00247995	0.0485742	up	yes	GO:0006351|transcription, DNA-templated;	GO:0005634|nucleus;	GO:0043565|sequence-specific DNA binding;GO:0003700|transcription factor activity, sequence-specific DNA binding;GO:0044212|transcription regulatory region DNA binding;	K09338	HD-ZIP; homeobox-leucine zipper protein
S2 vs S1	BjuA027568	1.65129	0.000505029	0.0157948	up	yes	GO:0006086|acetyl-CoA biosynthetic process from pyruvate;GO:0006096|glycolytic process;GO:0009651|response to salt stress;	GO:0005829|cytosol;GO:0005759|mitochondrial matrix;GO:0005739|mitochondrion;GO:0005634|nucleus;	GO:0050897|cobalt ion binding;GO:0004739|pyruvate dehydrogenase (acetyl-transferring) activity;GO:0008270|zinc ion binding;	K00161	PDHA, pdhA; pyruvate dehydrogenase E1 component alpha subunit [EC:1.2.4.1]
S2 vs S1	BjuA027674	2.31448	0.000456791	0.0147676	up	yes	.	.	GO:0005524|ATP binding;GO:0004674|protein serine/threonine kinase activity;	.	.
S2 vs S1	BjuA027679	2.15336	0.000716294	0.0203931	up	yes	GO:0006952|defense response;GO:0009693|ethylene biosynthetic process;	.	GO:0009815|1-aminocyclopropane-1-carboxylate oxidase activity;GO:0051213|dioxygenase activity;GO:0031418|L-ascorbic acid binding;GO:0046872|metal ion binding;	K05933	E1.14.17.4; aminocyclopropanecarboxylate oxidase [EC:1.14.17.4]
S2 vs S1	BjuA027701	1.05128	0.000476939	0.0151634	up	yes	GO:0006486|protein glycosylation;	GO:0005794|Golgi apparatus;GO:0000139|Golgi membrane;GO:0016021|integral component of membrane;	GO:0048531|beta-1,3-galactosyltransferase activity;	.	.
S2 vs S1	BjuA027729	1.49402	0.00133218	0.0318634	up	yes	.	GO:0005634|nucleus;	.	K17550	PPP1R7, SDS22; protein phosphatase 1 regulatory subunit 7
S2 vs S1	BjuA027737	2.36208	0.00104295	0.0267273	up	yes	GO:0006749|glutathione metabolic process;GO:0009636|response to toxic substance;GO:0009407|toxin catabolic process;	GO:0005737|cytoplasm;GO:0005829|cytosol;	GO:0004364|glutathione transferase activity;	K00799	GST, gst; glutathione S-transferase [EC:2.5.1.18]
S2 vs S1	BjuA027769	2.81562	0.000143743	0.00615848	up	yes	GO:0006952|defense response;GO:0009607|response to biotic stimulus;	.	.	.	.
S2 vs S1	BjuA028356	2.50179	0.000198574	0.00788029	up	yes	GO:0009734|auxin-activated signaling pathway;GO:0009736|cytokinin-activated signaling pathway;GO:0048527|lateral root development;GO:0009737|response to abscisic acid;GO:0048364|root development;	GO:0005634|nucleus;GO:0005886|plasma membrane;	.	.	.
S2 vs S1	BjuA028387	2.62663	1.9939e-05	0.00131917	up	yes	.	.	.	.	.
S2 vs S1	BjuA028571	2.64341	0.000507168	0.0158392	up	yes	.	.	.	.	.
S2 vs S1	BjuA028582	3.63743	1.79577e-11	8.08627e-09	up	yes	GO:0071555|cell wall organization;GO:0045489|pectin biosynthetic process;GO:0010398|xylogalacturonan metabolic process;	GO:0005768|endosome;GO:0005794|Golgi apparatus;GO:0000139|Golgi membrane;GO:0016021|integral component of membrane;GO:0005802|trans-Golgi network;	GO:0035252|UDP-xylosyltransferase activity;	K18789	XGD1; xylogalacturonan beta-1,3-xylosyltransferase [EC:2.4.2.41]
S2 vs S1	BjuA028616	2.72804	6.78245e-06	0.000539285	up	yes	GO:0051301|cell division;GO:0006952|defense response;GO:0009873|ethylene-activated signaling pathway;GO:0010200|response to chitin;GO:0006351|transcription, DNA-templated;GO:0001944|vasculature development;	GO:0005634|nucleus;	GO:0003677|DNA binding;GO:0003700|transcription factor activity, sequence-specific DNA binding;	K09286	EREBP; EREBP-like factor
S2 vs S1	BjuA028763	3.55291	1.38369e-06	0.000149659	up	yes	.	.	GO:0016491|oxidoreductase activity;	.	.
S2 vs S1	BjuA029428	1.1611	0.00160533	0.0362176	up	yes	GO:0006952|defense response;GO:1903507|negative regulation of nucleic acid-templated transcription;GO:0031347|regulation of defense response;GO:2000022|regulation of jasmonic acid mediated signaling pathway;GO:0006355|regulation of transcription, DNA-templated;GO:0009753|response to jasmonic acid;GO:0009611|response to wounding;GO:0006351|transcription, DNA-templated;	GO:0005634|nucleus;	GO:0003714|transcription corepressor activity;	K13464	JAZ; jasmonate ZIM domain-containing protein
S2 vs S1	BjuA029459	2.21869	0.000111224	0.00502374	up	yes	GO:0048510|regulation of timing of transition from vegetative to reproductive phase;GO:0006351|transcription, DNA-templated;	GO:0005634|nucleus;	GO:0003677|DNA binding;GO:0003700|transcription factor activity, sequence-specific DNA binding;	.	.
S2 vs S1	BjuA029481	3.67099	2.87795e-07	3.91467e-05	up	yes	.	.	.	.	.
S2 vs S1	BjuA029567	1.96124	0.000917114	0.0244404	up	yes	GO:0006101|citrate metabolic process;GO:0006097|glyoxylate cycle;GO:0006102|isocitrate metabolic process;GO:0046686|response to cadmium ion;GO:0006979|response to oxidative stress;GO:0006099|tricarboxylic acid cycle;	GO:0009507|chloroplast;GO:0005829|cytosol;GO:0005739|mitochondrion;	GO:0051539|4 iron, 4 sulfur cluster binding;GO:0003994|aconitate hydratase activity;GO:0005507|copper ion binding;	K01681	ACO, acnA; aconitate hydratase [EC:4.2.1.3]
S2 vs S1	BjuA029657	2.51582	0.000128657	0.00559633	up	yes	.	.	.	.	.
S2 vs S1	BjuA029912	1.97688	1.02711e-05	0.000765628	up	yes	.	.	.	.	.
S2 vs S1	BjuA029988	2.89354	6.06046e-06	0.000496182	up	yes	GO:0071555|cell wall organization;GO:0010417|glucuronoxylan biosynthetic process;GO:0009834|plant-type secondary cell wall biogenesis;	GO:0000139|Golgi membrane;GO:0016021|integral component of membrane;	GO:0080116|glucuronoxylan glucuronosyltransferase activity;GO:0042285|xylosyltransferase activity;	.	.
S2 vs S1	BjuA030310	2.43708	0.0011865	0.0292672	up	yes	GO:0006486|protein glycosylation;	GO:0000139|Golgi membrane;GO:0016021|integral component of membrane;	GO:0008378|galactosyltransferase activity;	.	.
S2 vs S1	BjuA030387	2.6071	0.000524391	0.0162271	up	yes	GO:0009664|plant-type cell wall organization;	GO:0005618|cell wall;GO:0005576|extracellular region;GO:0016020|membrane;	.	.	.
S2 vs S1	BjuA030494	2.62402	0.000363308	0.0124379	up	yes	GO:0051262|protein tetramerization;	.	GO:0004427|inorganic diphosphatase activity;GO:0046872|metal ion binding;GO:0052731|phosphocholine phosphatase activity;GO:0052732|phosphoethanolamine phosphatase activity;	K13248	PHOSPHO2; pyridoxal phosphate phosphatase PHOSPHO2 [EC:3.1.3.74]
S2 vs S1	BjuA030548	1.13054	0.00191962	0.0408246	up	yes	GO:0045723|positive regulation of fatty acid biosynthetic process;GO:0006355|regulation of transcription, DNA-templated;GO:0009751|response to salicylic acid;GO:0006351|transcription, DNA-templated;	GO:0016592|mediator complex;GO:0005634|nucleus;	GO:0031490|chromatin DNA binding;GO:0003713|transcription coactivator activity;	K14972	PAXIP1, PTIP; PAX-interacting protein 1
S2 vs S1	BjuA030664	2.48397	0.000601959	0.0179485	up	yes	GO:0015979|photosynthesis;GO:0006090|pyruvate metabolic process;	GO:0009507|chloroplast;GO:0009570|chloroplast stroma;GO:0005829|cytosol;GO:0005634|nucleus;	GO:0005524|ATP binding;GO:0016301|kinase activity;GO:0046872|metal ion binding;GO:0050242|pyruvate, phosphate dikinase activity;	K01006	ppdK; pyruvate, orthophosphate dikinase [EC:2.7.9.1]
S2 vs S1	BjuA030799	3.49491	1.42114e-08	3.02963e-06	up	yes	GO:0008152|metabolic process;	.	GO:0052689|carboxylic ester hydrolase activity;	.	.
S2 vs S1	BjuA030800	1.92896	0.000511796	0.0159386	up	yes	GO:0042742|defense response to bacterium;GO:0009908|flower development;GO:0009867|jasmonic acid mediated signaling pathway;GO:1903507|negative regulation of nucleic acid-templated transcription;GO:0009555|pollen development;GO:1900067|regulation of cellular response to alkaline pH;GO:0031347|regulation of defense response;GO:2000022|regulation of jasmonic acid mediated signaling pathway;GO:000635…	GO:0005634|nucleus;	GO:0003714|transcription corepressor activity;	K13464	JAZ; jasmonate ZIM domain-containing protein
S2 vs S1	BjuA031200	1.8233	0.00174193	0.0381866	up	yes	.	.	.	.	.
S2 vs S1	BjuA031207	1.14012	0.00030978	0.0111503	up	yes	GO:0046323|glucose import;GO:0035428|hexose transmembrane transport;GO:0015749|monosaccharide transport;GO:0009737|response to abscisic acid;GO:0009651|response to salt stress;GO:0009414|response to water deprivation;	GO:0005887|integral component of plasma membrane;GO:0009705|plant-type vacuole membrane;	GO:0005355|glucose transmembrane transporter activity;GO:0015145|monosaccharide transmembrane transporter activity;GO:0005351|sugar:proton symporter activity;	.	.
S2 vs S1	BjuA031221	2.09782	0.00166018	0.0369079	up	yes	GO:0010158|abaxial cell fate specification;GO:0007275|multicellular organismal development;	GO:0005634|nucleus;	GO:0003677|DNA binding;GO:0046872|metal ion binding;GO:0003700|transcription factor activity, sequence-specific DNA binding;	.	.
S2 vs S1	BjuA031268	1.29843	0.00104043	0.0266781	up	yes	.	GO:0005783|endoplasmic reticulum;GO:0005576|extracellular region;GO:0005794|Golgi apparatus;	GO:0017040|ceramidase activity;	K12349	ASAH2; neutral ceramidase [EC:3.5.1.23]
S2 vs S1	BjuA031274	2.25979	0.000476846	0.0151634	up	yes	.	.	.	.	.
S2 vs S1	BjuA031496	3.79313	5.3412e-09	1.31677e-06	up	yes	.	GO:0016020|membrane;	GO:0051213|dioxygenase activity;GO:0046872|metal ion binding;	.	.
S2 vs S1	BjuA031498	2.60873	0.00061102	0.0180843	up	yes	.	.	GO:0051213|dioxygenase activity;GO:0046872|metal ion binding;	.	.
S2 vs S1	BjuA031741	1.98784	0.00116607	0.0289251	up	yes	GO:0045490|pectin catabolic process;	.	GO:0046872|metal ion binding;GO:0030570|pectate lyase activity;	K01728	pel; pectate lyase [EC:4.2.2.2]
S2 vs S1	BjuA031765	1.81662	0.00246864	0.0484388	up	yes	GO:0007165|signal transduction;	GO:0005634|nucleus;	.	.	.
S2 vs S1	BjuA031824	1.68533	0.00142592	0.0333994	up	yes	.	.	GO:0005509|calcium ion binding;	K02183	CALM; calmodulin
S2 vs S1	BjuA032534	3.14432	3.04632e-05	0.00180901	up	yes	.	.	GO:0005524|ATP binding;GO:0016874|ligase activity;GO:0004674|protein serine/threonine kinase activity;GO:0004842|ubiquitin-protein transferase activity;	.	.
S2 vs S1	BjuA032561	2.8755	2.81503e-05	0.00172295	up	yes	GO:1901349|glucosinolate transport;GO:0090449|phloem glucosinolate loading;GO:0080167|response to karrikin;	GO:0016021|integral component of membrane;GO:0005886|plasma membrane;GO:0009506|plasmodesma;	GO:0090448|glucosinolate:proton symporter activity;	.	.
S2 vs S1	BjuA032680	2.30514	0.00108466	0.0273671	up	yes	GO:0042742|defense response to bacterium;GO:0006351|transcription, DNA-templated;	GO:0005634|nucleus;	GO:0043565|sequence-specific DNA binding;GO:0003700|transcription factor activity, sequence-specific DNA binding;GO:0044212|transcription regulatory region DNA binding;	K14431	TGA; transcription factor TGA
S2 vs S1	BjuA032797	2.94201	1.66972e-08	3.4593e-06	up	yes	GO:0042274|ribosomal small subunit biogenesis;	GO:0005737|cytoplasm;GO:0005886|plasma membrane;	GO:0005525|GTP binding;GO:0003924|GTPase activity;GO:0070181|small ribosomal subunit rRNA binding;	.	.
S2 vs S1	BjuA032840	1.90043	3.07494e-08	5.95149e-06	up	yes	GO:0008652|cellular amino acid biosynthetic process;GO:0019344|cysteine biosynthetic process;GO:0070814|hydrogen sulfide biosynthetic process;GO:0016310|phosphorylation;GO:0000103|sulfate assimilation;	GO:0009507|chloroplast;GO:0009536|plastid;	GO:0004020|adenylylsulfate kinase activity;GO:0005524|ATP binding;	K00860	cysC; adenylylsulfate kinase [EC:2.7.1.25]
S2 vs S1	BjuA032934	1.81764	0.000663102	0.0192394	up	yes	GO:0055085|transmembrane transport;	GO:0016021|integral component of membrane;	.	K07088	K07088; uncharacterized protein
S2 vs S1	BjuA033217	2.59575	0.000340422	0.0118838	up	yes	GO:0006873|cellular ion homeostasis;	GO:0016021|integral component of membrane;GO:0005886|plasma membrane;	GO:0008308|voltage-gated anion channel activity;	.	.
S2 vs S1	BjuA033224	1.64229	0.000111688	0.00503438	up	yes	GO:0051603|proteolysis involved in cellular protein catabolic process;GO:0006624|vacuolar protein processing;	GO:0000326|protein storage vacuole;	GO:0004197|cysteine-type endopeptidase activity;	K01369	LGMN; legumain [EC:3.4.22.34]
S2 vs S1	BjuA033232	2.07084	0.00241989	0.0480159	up	yes	GO:0006878|cellular copper ion homeostasis;GO:0030001|metal ion transport;GO:0055114|oxidation-reduction process;GO:0019430|removal of superoxide radicals;	GO:0009507|chloroplast;GO:0009570|chloroplast stroma;GO:0005829|cytosol;	GO:0016532|superoxide dismutase copper chaperone activity;GO:0008270|zinc ion binding;	K04569	CCS; copper chaperone for superoxide dismutase
S2 vs S1	BjuA033236	2.42571	0.00032116	0.0114664	up	yes	GO:0006355|regulation of transcription, DNA-templated;	GO:0005634|nucleus;	GO:0003677|DNA binding;	.	.
S2 vs S1	BjuA033256	3.89567	1.11237e-08	2.49176e-06	up	yes	GO:0006355|regulation of transcription, DNA-templated;GO:0006351|transcription, DNA-templated;	GO:0005634|nucleus;	GO:0003677|DNA binding;	K09422	MYBP; myb proto-oncogene protein, plant
S2 vs S1	BjuA033266	2.42675	0.000220219	0.00850224	up	yes	GO:0009738|abscisic acid-activated signaling pathway;GO:0033500|carbohydrate homeostasis;GO:0052542|defense response by callose deposition;GO:0009873|ethylene-activated signaling pathway;GO:0050665|hydrogen peroxide biosynthetic process;GO:0043069|negative regulation of programmed cell death;GO:0007231|osmosensory signaling pathway;GO:0010119|regulation of stomatal movement;GO:0002679|respiratory…	GO:0016021|integral component of membrane;GO:0005622|intracellular;GO:0005886|plasma membrane;	GO:0005509|calcium ion binding;GO:0016174|NAD(P)H oxidase activity;GO:0004601|peroxidase activity;	K13447	RBOH; respiratory burst oxidase [EC:1.6.3.- 1.11.1.-]
S2 vs S1	BjuA033373	2.23752	1.23051e-06	0.000135753	up	yes	GO:0033506|glucosinolate biosynthetic process from homomethionine;	.	GO:0080102|3-methylthiopropyl glucosinolate S-oxygenase activity;GO:0080103|4-methylthiopropyl glucosinolate S-oxygenase activity;GO:0080104|5-methylthiopropyl glucosinolate S-oxygenase activity;GO:0080105|6-methylthiopropyl glucosinolate S-oxygenase activity;GO:0080106|7-methylthiopropyl glucosinolate S-oxygenase activity;GO:0080107|8-methylthiopropyl glucosinolate S-oxygenase activity;GO:005066…	.	.
S2 vs S1	BjuA033418	1.79412	0.000496827	0.0156157	up	yes	GO:0045087|innate immune response;GO:0006468|protein phosphorylation;GO:0048544|recognition of pollen;	GO:0016021|integral component of membrane;GO:0005886|plasma membrane;GO:0009506|plasmodesma;	GO:0005524|ATP binding;GO:0005516|calmodulin binding;GO:0030246|carbohydrate binding;GO:0004674|protein serine/threonine kinase activity;GO:0031625|ubiquitin protein ligase binding;	.	.
S2 vs S1	BjuA033591	2.14263	0.00252338	0.0491196	up	yes	GO:0006629|lipid metabolic process;GO:0030163|protein catabolic process;GO:0006508|proteolysis;GO:0009735|response to cytokinin;GO:0009651|response to salt stress;	GO:0005829|cytosol;GO:0009506|plasmodesma;GO:0005773|vacuole;	GO:0004190|aspartic-type endopeptidase activity;GO:0004175|endopeptidase activity;	K08245	E3.4.23.40; phytepsin [EC:3.4.23.40]
S2 vs S1	BjuA033633	3.04668	3.30536e-07	4.3541e-05	up	yes	GO:0006351|transcription, DNA-templated;	GO:0005634|nucleus;	GO:0016597|amino acid binding;GO:0003677|DNA binding;GO:0003700|transcription factor activity, sequence-specific DNA binding;	.	.
S2 vs S1	BjuA033672	2.94923	5.69445e-06	0.00047235	up	yes	.	.	.	.	.
S2 vs S1	BjuA033688	3.10234	1.40021e-05	0.000988636	up	yes	GO:0016042|lipid catabolic process;	GO:0005615|extracellular space;	GO:0046872|metal ion binding;GO:0004806|triglyceride lipase activity;	.	.
S2 vs S1	BjuA033882	1.58712	0.00148421	0.0343989	up	yes	GO:0009734|auxin-activated signaling pathway;GO:0045892|negative regulation of transcription, DNA-templated;GO:0009733|response to auxin;GO:0009641|shade avoidance;GO:0006351|transcription, DNA-templated;GO:0009826|unidimensional cell growth;	GO:0005634|nucleus;	GO:0003677|DNA binding;GO:0043565|sequence-specific DNA binding;GO:0003700|transcription factor activity, sequence-specific DNA binding;	K09338	HD-ZIP; homeobox-leucine zipper protein
S2 vs S1	BjuA033889	2.31284	0.00239434	0.0477667	up	yes	GO:0055114|oxidation-reduction process;	GO:0016021|integral component of membrane;	GO:0046872|metal ion binding;	.	.
S2 vs S1	BjuA033898	2.38372	0.000151878	0.00643267	up	yes	GO:0009932|cell tip growth;GO:0015031|protein transport;GO:0010053|root epidermal cell differentiation;GO:0048768|root hair cell tip growth;GO:0048767|root hair elongation;	GO:0000139|Golgi membrane;GO:0005886|plasma membrane;GO:0035619|root hair tip;	GO:0005215|transporter activity;	.	.
S2 vs S1	BjuA034282	3.34318	5.20498e-07	6.48843e-05	up	yes	GO:0019761|glucosinolate biosynthetic process;GO:0033506|glucosinolate biosynthetic process from homomethionine;GO:0009753|response to jasmonic acid;GO:0009611|response to wounding;	GO:0009941|chloroplast envelope;GO:0005887|integral component of plasma membrane;GO:0009536|plastid;	GO:0005342|organic acid transmembrane transporter activity;GO:0005215|transporter activity;	.	.
S2 vs S1	BjuA034340	3.68436	5.02516e-07	6.33586e-05	up	yes	GO:0032502|developmental process;GO:0040007|growth;GO:0009808|lignin metabolic process;GO:0009698|phenylpropanoid metabolic process;GO:0009555|pollen development;GO:0080167|response to karrikin;GO:0006744|ubiquinone biosynthetic process;	GO:0005783|endoplasmic reticulum;GO:0005794|Golgi apparatus;GO:0016021|integral component of membrane;GO:0016020|membrane;GO:0009505|plant-type cell wall;GO:0005886|plasma membrane;GO:0009506|plasmodesma;GO:0005774|vacuolar membrane;	GO:0020037|heme binding;GO:0042802|identical protein binding;GO:0005506|iron ion binding;GO:0016710|trans-cinnamate 4-monooxygenase activity;	K00487	CYP73A; trans-cinnamate 4-monooxygenase [EC:1.14.13.11]
S2 vs S1	BjuA034382	1.36074	0.000787727	0.0219185	up	yes	GO:0006154|adenosine catabolic process;GO:0017144|drug metabolic process;GO:0046103|inosine biosynthetic process;GO:0009117|nucleotide metabolic process;GO:0043101|purine-containing compound salvage;	GO:0005829|cytosol;	GO:0004000|adenosine deaminase activity;GO:0046872|metal ion binding;	.	.
S2 vs S1	BjuA034466	2.13047	0.000358501	0.012345	up	yes	GO:0009695|jasmonic acid biosynthetic process;GO:0009620|response to fungus;GO:0009651|response to salt stress;	GO:0009507|chloroplast;GO:0016020|membrane;GO:0005886|plasma membrane;GO:0005774|vacuolar membrane;	GO:0046423|allene-oxide cyclase activity;	K10525	AOC; allene oxide cyclase [EC:5.3.99.6]
S2 vs S1	BjuA034485	2.27017	0.00142577	0.0333994	up	yes	.	.	.	.	.
S2 vs S1	BjuA034503	1.51691	3.38323e-05	0.0019593	up	yes	GO:0009737|response to abscisic acid;GO:0009414|response to water deprivation;GO:0007165|signal transduction;	GO:0005634|nucleus;	.	.	.
S2 vs S1	BjuA034575	1.93327	0.00211684	0.0438108	up	yes	GO:0008206|bile acid metabolic process;GO:0021954|central nervous system neuron development;GO:0006680|glucosylceramide catabolic process;GO:0016139|glycoside catabolic process;	GO:0005789|endoplasmic reticulum membrane;GO:0000139|Golgi membrane;GO:0016021|integral component of membrane;	GO:0008422|beta-glucosidase activity;GO:0004348|glucosylceramidase activity;	K17108	GBA2; non-lysosomal glucosylceramidase [EC:3.2.1.45]
S2 vs S1	BjuA034736	1.86278	1.85691e-06	0.000190388	up	yes	GO:0015979|photosynthesis;	GO:0009507|chloroplast;	GO:0005507|copper ion binding;GO:0004324|ferredoxin-NADP+ reductase activity;	K02641	petH; ferredoxin--NADP+ reductase [EC:1.18.1.2]
S2 vs S1	BjuA034777	2.4975	0.000664256	0.0192595	up	yes	GO:0030154|cell differentiation;GO:0048366|leaf development;GO:0009965|leaf morphogenesis;GO:0008285|negative regulation of cell proliferation;GO:0045962|positive regulation of development, heterochronic;GO:0006355|regulation of transcription, DNA-templated;GO:0006351|transcription, DNA-templated;	GO:0005634|nucleus;	GO:0003677|DNA binding;GO:0003700|transcription factor activity, sequence-specific DNA binding;	.	.
S2 vs S1	BjuA034883	1.52131	0.000421676	0.0138867	up	yes	GO:0090378|seed trichome elongation;	GO:0005618|cell wall;GO:0005576|extracellular region;	.	.	.
S2 vs S1	BjuA035177	2.11587	0.00073734	0.0208177	up	yes	.	GO:0016021|integral component of membrane;GO:0005886|plasma membrane;	.	.	.
S2 vs S1	BjuA035181	1.88977	9.27352e-10	2.92308e-07	up	yes	GO:0052544|defense response by callose deposition in cell wall;GO:0042742|defense response to bacterium;GO:0009813|flavonoid biosynthetic process;GO:0052696|flavonoid glucuronidation;GO:0019761|glucosinolate biosynthetic process;	GO:0043231|intracellular membrane-bounded organelle;	GO:0080043|quercetin 3-O-glucosyltransferase activity;GO:0080044|quercetin 7-O-glucosyltransferase activity;GO:0047251|thiohydroximate beta-D-glucosyltransferase activity;	K11820	UGT74B1; N-hydroxythioamide S-beta-glucosyltransferase [EC:2.4.1.195]
S2 vs S1	BjuA035345	4.98743	1.88239e-15	2.186e-12	up	yes	GO:0055114|oxidation-reduction process;	.	GO:0009055|electron carrier activity;GO:0046872|metal ion binding;	.	.
S2 vs S1	BjuA035487	2.45602	0.000109478	0.00495505	up	yes	.	GO:0005615|extracellular space;	GO:0005507|copper ion binding;GO:0016491|oxidoreductase activity;	.	.
S2 vs S1	BjuA035558	1.1084	0.00256233	0.0497025	up	yes	.	GO:0005829|cytosol;GO:0005634|nucleus;	GO:0005096|GTPase activator activity;GO:0046872|metal ion binding;	K12492	ARFGAP1; ADP-ribosylation factor GTPase-activating protein 1
S2 vs S1	BjuA035726	1.06936	0.000547383	0.016745	up	yes	GO:0030154|cell differentiation;GO:0007623|circadian rhythm;GO:0009845|seed germination;	GO:0005634|nucleus;GO:0005667|transcription factor complex;	GO:0003682|chromatin binding;GO:0000977|RNA polymerase II regulatory region sequence-specific DNA binding;GO:0001085|RNA polymerase II transcription factor binding;GO:0003700|transcription factor activity, sequence-specific DNA binding;GO:0001228|transcriptional activator activity, RNA polymerase II transcription regulatory region sequence-specific binding;GO:0008270|zinc ion binding;	.	.
S2 vs S1	BjuA035778	2.38947	3.55862e-11	1.55484e-08	up	yes	GO:0006401|RNA catabolic process;	GO:0005737|cytoplasm;GO:0005634|nucleus;GO:0005886|plasma membrane;	GO:0004519|endonuclease activity;GO:0046872|metal ion binding;GO:0004518|nuclease activity;GO:0003676|nucleic acid binding;	.	.
S2 vs S1	BjuA035781	2.12879	0.000328299	0.0116111	up	yes	GO:0003333|amino acid transmembrane transport;GO:0060348|bone development;GO:0006814|sodium ion transport;	GO:0016021|integral component of membrane;	GO:0015171|amino acid transmembrane transporter activity;	K14996	SLC38A10; solute carrier family 38 (sodium-coupled neutral amino acid transporter), member 10
S2 vs S1	BjuA035905	3.28458	9.5388e-06	0.000721802	up	yes	GO:0006869|lipid transport;GO:0009737|response to abscisic acid;GO:0009414|response to water deprivation;	GO:0048046|apoplast;GO:0005618|cell wall;	GO:0008289|lipid binding;	.	.
S2 vs S1	BjuA036015	2.02062	4.17284e-07	5.35301e-05	up	yes	GO:0048830|adventitious root development;GO:0006520|cellular amino acid metabolic process;GO:0019761|glucosinolate biosynthetic process;GO:0009684|indoleacetic acid biosynthetic process;GO:0001560|regulation of cell growth by extracellular stimulus;	GO:0016020|membrane;	GO:0016846|carbon-sulfur lyase activity;GO:0030170|pyridoxal phosphate binding;GO:0080108|S-alkylthiohydroximate lyase activity;GO:0008483|transaminase activity;	K11819	SUR1, RTY; S-alkyl-thiohydroximate lyase SUR1 [EC:4.4.1.-]
S2 vs S1	BjuA036144	2.64351	3.5876e-07	4.69783e-05	up	yes	GO:0007275|multicellular organismal development;GO:0006351|transcription, DNA-templated;	GO:0005634|nucleus;	GO:0003677|DNA binding;GO:0003700|transcription factor activity, sequence-specific DNA binding;	.	.
S2 vs S1	BjuA036257	1.95459	5.59419e-06	0.000466666	up	yes	GO:0005975|carbohydrate metabolic process;	GO:0016021|integral component of membrane;	GO:0004650|polygalacturonase activity;	.	.
S2 vs S1	BjuA036302	2.81592	0.000139823	0.00601387	up	yes	GO:0008152|metabolic process;	GO:0005829|cytosol;GO:0005634|nucleus;	GO:0016787|hydrolase activity;	K18551	SDT1; pyrimidine and pyridine-specific 5'-nucleotidase [EC:3.1.3.-]
S2 vs S1	BjuA036315	1.02833	0.000860644	0.0233432	up	yes	GO:0006302|double-strand break repair;GO:0007143|female meiotic division;GO:0010923|negative regulation of phosphatase activity;GO:0048477|oogenesis;GO:0010468|regulation of gene expression;	GO:0016020|membrane;GO:0005777|peroxisome;	GO:0000166|nucleotide binding;GO:0003723|RNA binding;	K17573	LKAP, MARF1; meiosis arrest female protein 1
S2 vs S1	BjuA036490	1.76062	0.00159384	0.0360506	up	yes	GO:0009809|lignin biosynthetic process;GO:0006730|one-carbon metabolic process;GO:0006556|S-adenosylmethionine biosynthetic process;	GO:0005829|cytosol;GO:0005886|plasma membrane;GO:0009506|plasmodesma;	GO:0005524|ATP binding;GO:0005507|copper ion binding;GO:0004478|methionine adenosyltransferase activity;	K00789	metK; S-adenosylmethionine synthetase [EC:2.5.1.6]
S2 vs S1	BjuA036652	2.28182	0.00171902	0.0378721	up	yes	GO:0010252|auxin homeostasis;	.	GO:0010279|indole-3-acetic acid amido synthetase activity;	K14487	GH3; auxin responsive GH3 gene family
S2 vs S1	BjuA036673	2.61983	7.33754e-05	0.00362191	up	yes	GO:0006355|regulation of transcription, DNA-templated;GO:0006351|transcription, DNA-templated;	GO:0005634|nucleus;	GO:0003677|DNA binding;GO:0003700|transcription factor activity, sequence-specific DNA binding;	.	.
S2 vs S1	BjuA036692	1.32606	0.00202871	0.0425701	up	yes	GO:0006002|fructose 6-phosphate metabolic process;GO:0006096|glycolytic process;	GO:0009507|chloroplast;	GO:0003872|6-phosphofructokinase activity;GO:0005524|ATP binding;GO:0046872|metal ion binding;	K00850	pfkA, PFK; 6-phosphofructokinase 1 [EC:2.7.1.11]
S2 vs S1	BjuA036694	2.5483	1.55433e-05	0.00108359	up	yes	.	GO:0031225|anchored component of membrane;GO:0005737|cytoplasm;GO:0005886|plasma membrane;	.	.	.
S2 vs S1	BjuA037035	2.24001	1.04663e-05	0.000776252	up	yes	GO:0008643|carbohydrate transport;GO:0015760|glucose-6-phosphate transport;GO:0015714|phosphoenolpyruvate transport;GO:0015713|phosphoglycerate transport;GO:0015979|photosynthesis;GO:0009643|photosynthetic acclimation;GO:0010109|regulation of photosynthesis;GO:0009749|response to glucose;GO:0080167|response to karrikin;GO:0009624|response to nematode;GO:0009744|response to sucrose;GO:0035436|trio…	GO:0031969|chloroplast membrane;GO:0016021|integral component of membrane;GO:0005774|vacuolar membrane;	GO:0015152|glucose-6-phosphate transmembrane transporter activity;GO:0005315|inorganic phosphate transmembrane transporter activity;GO:0015120|phosphoglycerate transmembrane transporter activity;GO:0071917|triose-phosphate transmembrane transporter activity;	K15283	SLC35E1; solute carrier family 35, member E1
S2 vs S1	BjuA037231	1.63471	0.000224612	0.00862655	up	yes	.	.	.	.	.
S2 vs S1	BjuA037259	2.1918	0.00255941	0.0496676	up	yes	.	.	.	.	.
S2 vs S1	BjuA037384	2.51904	0.000489334	0.0154561	up	yes	.	.	GO:0046872|metal ion binding;GO:0016491|oxidoreductase activity;	.	.
S2 vs S1	BjuA037507	2.22609	0.000464516	0.0149516	up	yes	GO:0009873|ethylene-activated signaling pathway;GO:0010105|negative regulation of ethylene-activated signaling pathway;	GO:0005783|endoplasmic reticulum;GO:0005789|endoplasmic reticulum membrane;GO:0016021|integral component of membrane;	GO:0005524|ATP binding;GO:0051740|ethylene binding;GO:0046872|metal ion binding;GO:0000155|phosphorelay sensor kinase activity;GO:0004674|protein serine/threonine kinase activity;GO:0004872|receptor activity;	K14509	ETR, ERS; ethylene receptor [EC:2.7.13.-]
S2 vs S1	BjuA037651	1.07463	0.000384506	0.0129625	up	yes	.	.	.	.	.
S2 vs S1	BjuA037712	1.7323	0.000613586	0.0181359	up	yes	GO:0046355|mannan catabolic process;	GO:0005576|extracellular region;	GO:0016985|mannan endo-1,4-beta-mannosidase activity;	K19355	MAN; mannan endo-1,4-beta-mannosidase [EC:3.2.1.78]
S2 vs S1	BjuA038679	2.09188	0.000970082	0.0254209	up	yes	GO:0071483|cellular response to blue light;GO:0071490|cellular response to far red light;GO:0034605|cellular response to heat;GO:0071486|cellular response to high light intensity;GO:0071491|cellular response to red light;GO:0071492|cellular response to UV-A;GO:0010117|photoprotection;GO:0015979|photosynthesis;GO:0010030|positive regulation of seed germination;GO:0010380|regulation of chlorophyll …	GO:0009535|chloroplast thylakoid membrane;GO:0016021|integral component of membrane;GO:0009522|photosystem I;GO:0009523|photosystem II;	.	.	.
S2 vs S1	BjuA038686	1.42855	0.00226648	0.045946	up	yes	GO:0070814|hydrogen sulfide biosynthetic process;GO:0046686|response to cadmium ion;GO:0009735|response to cytokinin;GO:0001887|selenium compound metabolic process;GO:0000103|sulfate assimilation;	GO:0009507|chloroplast;GO:0009570|chloroplast stroma;GO:0005886|plasma membrane;	GO:0005524|ATP binding;GO:0004781|sulfate adenylyltransferase (ATP) activity;	K13811	PAPSS; 3'-phosphoadenosine 5'-phosphosulfate synthase [EC:2.7.7.4 2.7.1.25]
S2 vs S1	BjuA038772	2.99796	1.81713e-06	0.000187794	up	yes	.	.	.	.	.
S2 vs S1	BjuA039065	1.35582	0.00231588	0.0467082	up	yes	GO:0071277|cellular response to calcium ion;GO:0035556|intracellular signal transduction;GO:0034260|negative regulation of GTPase activity;GO:0046580|negative regulation of Ras protein signal transduction;	GO:0005737|cytoplasm;GO:0005829|cytosol;GO:0031235|intrinsic component of the cytoplasmic side of the plasma membrane;	GO:0005096|GTPase activator activity;GO:0046872|metal ion binding;	K17630	RASA4, CAPRI; Ras GTPase-activating protein 4
S2 vs S1	BjuA039290	1.59682	0.000448928	0.0145774	up	yes	GO:0010540|basipetal auxin transport;GO:0009630|gravitropism;GO:0090333|regulation of stomatal closure;GO:0080167|response to karrikin;GO:0009414|response to water deprivation;GO:0048364|root development;	GO:0016021|integral component of membrane;GO:0009705|plant-type vacuole membrane;GO:0005886|plasma membrane;	GO:0022821|potassium ion antiporter activity;	.	.
S2 vs S1	BjuA039308	1.01719	0.00118983	0.0293329	up	yes	GO:0005975|carbohydrate metabolic process;GO:0006098|pentose-phosphate shunt;	GO:0005737|cytoplasm;	GO:0004801|sedoheptulose-7-phosphate:D-glyceraldehyde-3-phosphate glyceronetransferase activity;	K00616	E2.2.1.2, talA, talB; transaldolase [EC:2.2.1.2]
S2 vs S1	BjuA039329	4.09829	6.27489e-12	3.11129e-09	up	yes	GO:0071215|cellular response to abscisic acid stimulus;GO:0071470|cellular response to osmotic stress;GO:0071446|cellular response to salicylic acid stimulus;GO:0009793|embryo development ending in seed dormancy;GO:0010150|leaf senescence;GO:0010431|seed maturation;GO:0015770|sucrose transport;	GO:0000139|Golgi membrane;GO:0005887|integral component of plasma membrane;	GO:0008515|sucrose transmembrane transporter activity;GO:0051119|sugar transmembrane transporter activity;	K15382	SLC50A, SWEET; solute carrier family 50 (sugar transporter)
S2 vs S1	BjuA039869	1.61144	0.000611737	0.0180934	up	yes	.	.	.	.	.
S2 vs S1	BjuA039943	2.47973	0.000846614	0.0230349	up	yes	GO:0042744|hydrogen peroxide catabolic process;GO:0009809|lignin biosynthetic process;GO:1901430|positive regulation of syringal lignin biosynthetic process;GO:0006979|response to oxidative stress;GO:0010089|xylem development;	GO:0048046|apoplast;GO:0005618|cell wall;GO:0005829|cytosol;GO:0005794|Golgi apparatus;	GO:0020037|heme binding;GO:0046872|metal ion binding;GO:0004601|peroxidase activity;	K00430	E1.11.1.7; peroxidase [EC:1.11.1.7]
S2 vs S1	BjuA039956	2.48101	0.000164673	0.0067929	up	yes	GO:0006952|defense response;GO:0006897|endocytosis;GO:1900150|regulation of defense response to fungus;GO:0030100|regulation of endocytosis;GO:0009620|response to fungus;GO:0009863|salicylic acid mediated signaling pathway;	GO:0005768|endosome;GO:0005886|plasma membrane;	.	.	.
S2 vs S1	BjuA040033	1.88073	0.000992291	0.0258799	up	yes	.	.	.	.	.
S2 vs S1	BjuA040529	1.70916	0.000271731	0.0100429	up	yes	GO:0045454|cell redox homeostasis;GO:0008652|cellular amino acid biosynthetic process;GO:0019344|cysteine biosynthetic process;GO:0000103|sulfate assimilation;GO:0019419|sulfate reduction;	GO:0009507|chloroplast;	GO:0051539|4 iron, 4 sulfur cluster binding;GO:0033741|adenylyl-sulfate reductase (glutathione) activity;GO:0009973|adenylyl-sulfate reductase activity;GO:0046872|metal ion binding;	K05907	APR; adenylyl-sulfate reductase (glutathione) [EC:1.8.4.9]
S2 vs S1	BjuA040533	2.20891	0.00193413	0.0411134	up	yes	GO:0009738|abscisic acid-activated signaling pathway;GO:0035556|intracellular signal transduction;GO:0018105|peptidyl-serine phosphorylation;GO:0046777|protein autophosphorylation;	GO:0005737|cytoplasm;GO:0016020|membrane;GO:0005634|nucleus;	GO:0005524|ATP binding;GO:0005509|calcium ion binding;GO:0009931|calcium-dependent protein serine/threonine kinase activity;GO:0005516|calmodulin binding;GO:0004683|calmodulin-dependent protein kinase activity;	K13412	CPK; calcium-dependent protein kinase [EC:2.7.11.1]
S2 vs S1	BjuA040555	3.30588	6.23838e-06	0.0005042	up	yes	GO:0042128|nitrate assimilation;GO:0046686|response to cadmium ion;GO:0010167|response to nitrate;	GO:0016021|integral component of membrane;GO:0005886|plasma membrane;	GO:0015112|nitrate transmembrane transporter activity;GO:0015293|symporter activity;	.	.
S2 vs S1	BjuA040804	2.11314	0.00181565	0.0391991	up	yes	GO:0009809|lignin biosynthetic process;GO:0046274|lignin catabolic process;	GO:0048046|apoplast;	GO:0005507|copper ion binding;GO:0052716|hydroquinone:oxygen oxidoreductase activity;GO:0016722|oxidoreductase activity, oxidizing metal ions;	K05909	E1.10.3.2; laccase [EC:1.10.3.2]
S2 vs S1	BjuA040845	2.67363	3.85209e-06	0.000346916	up	yes	GO:0009834|plant-type secondary cell wall biogenesis;	GO:0031225|anchored component of membrane;GO:0005886|plasma membrane;	.	.	.
S2 vs S1	BjuA040857	2.40296	5.10323e-07	6.39774e-05	up	yes	GO:0046916|cellular transition metal ion homeostasis;GO:0010286|heat acclimation;GO:0030001|metal ion transport;	GO:0005737|cytoplasm;GO:0031965|nuclear membrane;GO:0005886|plasma membrane;GO:0009506|plasmodesma;	GO:0046914|transition metal ion binding;	.	.
S2 vs S1	BjuA040926	2.0418	0.000994572	0.0259088	up	yes	GO:0010286|heat acclimation;GO:0045893|positive regulation of transcription, DNA-templated;GO:0009408|response to heat;GO:0042542|response to hydrogen peroxide;GO:0010224|response to UV-B;GO:0009414|response to water deprivation;GO:0006351|transcription, DNA-templated;	GO:0005634|nucleus;	GO:0043565|sequence-specific DNA binding;GO:0003700|transcription factor activity, sequence-specific DNA binding;GO:0044212|transcription regulatory region DNA binding;	K09286	EREBP; EREBP-like factor
S2 vs S1	BjuA041000	2.37687	0.000919132	0.0244634	up	yes	.	.	GO:0016747|transferase activity, transferring acyl groups other than amino-acyl groups;	.	.
S2 vs S1	BjuA041003	1.11797	0.00100828	0.0261325	up	yes	GO:0006952|defense response;GO:0035556|intracellular signal transduction;GO:0007205|protein kinase C-activating G-protein coupled receptor signaling pathway;	GO:0016021|integral component of membrane;GO:0005622|intracellular;	GO:0005524|ATP binding;GO:0005509|calcium ion binding;GO:0016301|kinase activity;	K00901	dgkA, DGK; diacylglycerol kinase (ATP) [EC:2.7.1.107]
S2 vs S1	BjuA041181	2.97043	1.19077e-06	0.000132029	up	yes	GO:0006952|defense response;GO:1903507|negative regulation of nucleic acid-templated transcription;GO:2000022|regulation of jasmonic acid mediated signaling pathway;GO:0010112|regulation of systemic acquired resistance;GO:0006355|regulation of transcription, DNA-templated;GO:0009753|response to jasmonic acid;GO:0009611|response to wounding;GO:0006351|transcription, DNA-templated;	GO:0005634|nucleus;	GO:0042803|protein homodimerization activity;GO:0003714|transcription corepressor activity;	K13464	JAZ; jasmonate ZIM domain-containing protein
S2 vs S1	BjuA041222	3.10077	5.75221e-06	0.000475355	up	yes	GO:0015996|chlorophyll catabolic process;	GO:0009507|chloroplast;GO:0009570|chloroplast stroma;GO:0009535|chloroplast thylakoid membrane;	GO:0080124|pheophytinase activity;	.	.
S2 vs S1	BjuA041237	2.40098	0.000260718	0.00970905	up	yes	GO:0009082|branched-chain amino acid biosynthetic process;GO:0019761|glucosinolate biosynthetic process;GO:0009098|leucine biosynthetic process;GO:0009651|response to salt stress;	GO:0009507|chloroplast;GO:0009570|chloroplast stroma;GO:0009536|plastid;	GO:0003862|3-isopropylmalate dehydrogenase activity;GO:0000287|magnesium ion binding;GO:0051287|NAD binding;	K00052	leuB; 3-isopropylmalate dehydrogenase [EC:1.1.1.85]
S2 vs S1	BjuA041301	2.73289	4.3928e-05	0.00239913	up	yes	GO:0016049|cell growth;GO:0010215|cellulose microfibril organization;GO:0009834|plant-type secondary cell wall biogenesis;	GO:0031225|anchored component of membrane;GO:0005886|plasma membrane;GO:0005774|vacuolar membrane;	.	.	.
S2 vs S1	BjuA041369	2.98983	1.37647e-07	2.15398e-05	up	yes	GO:0030244|cellulose biosynthetic process;GO:0009832|plant-type cell wall biogenesis;GO:0009833|plant-type primary cell wall biogenesis;GO:0009834|plant-type secondary cell wall biogenesis;GO:0010400|rhamnogalacturonan I side chain metabolic process;	GO:0010330|cellulose synthase complex;GO:0009507|chloroplast;GO:0005794|Golgi apparatus;GO:0016021|integral component of membrane;GO:0005886|plasma membrane;	GO:0016760|cellulose synthase (UDP-forming) activity;GO:0008270|zinc ion binding;	K10999	CESA; cellulose synthase A [EC:2.4.1.12]
S2 vs S1	BjuA041673	2.3074	0.00168059	0.0371742	up	yes	GO:0050832|defense response to fungus;GO:0009834|plant-type secondary cell wall biogenesis;GO:1901348|positive regulation of secondary cell wall biogenesis;GO:0045893|positive regulation of transcription, DNA-templated;GO:2000652|regulation of secondary cell wall biogenesis;GO:0009751|response to salicylic acid;GO:0006351|transcription, DNA-templated;	GO:0005634|nucleus;	GO:0003677|DNA binding;GO:0003700|transcription factor activity, sequence-specific DNA binding;	K09422	MYBP; myb proto-oncogene protein, plant
S2 vs S1	BjuA041683	1.61418	1.4241e-07	2.22064e-05	up	yes	GO:0006006|glucose metabolic process;GO:0009051|pentose-phosphate shunt, oxidative branch;	GO:0009507|chloroplast;GO:0009570|chloroplast stroma;	GO:0004345|glucose-6-phosphate dehydrogenase activity;GO:0050661|NADP binding;	K00036	G6PD, zwf; glucose-6-phosphate 1-dehydrogenase [EC:1.1.1.49]
S2 vs S1	BjuA041691	2.06406	0.000177959	0.00719965	up	yes	GO:0071497|cellular response to freezing;GO:0009873|ethylene-activated signaling pathway;GO:0045893|positive regulation of transcription, DNA-templated;GO:0009737|response to abscisic acid;GO:0009723|response to ethylene;GO:0009753|response to jasmonic acid;GO:0009751|response to salicylic acid;GO:0009651|response to salt stress;GO:0009414|response to water deprivation;GO:0006351|transcription, D…	GO:0005634|nucleus;	GO:0003677|DNA binding;GO:0003700|transcription factor activity, sequence-specific DNA binding;	.	.
S2 vs S1	BjuA041859	2.76427	1.80583e-05	0.00122599	up	yes	GO:0006536|glutamate metabolic process;GO:0046686|response to cadmium ion;	GO:0005829|cytosol;	GO:0005516|calmodulin binding;GO:0004351|glutamate decarboxylase activity;GO:0030170|pyridoxal phosphate binding;	K01580	E4.1.1.15, gadB, gadA, GAD; glutamate decarboxylase [EC:4.1.1.15]
S2 vs S1	BjuA041862	3.30973	9.46514e-09	2.17545e-06	up	yes	GO:0030244|cellulose biosynthetic process;GO:0009832|plant-type cell wall biogenesis;GO:0009833|plant-type primary cell wall biogenesis;GO:0009834|plant-type secondary cell wall biogenesis;GO:0010400|rhamnogalacturonan I side chain metabolic process;	GO:0010330|cellulose synthase complex;GO:0009507|chloroplast;GO:0005794|Golgi apparatus;GO:0016021|integral component of membrane;GO:0005886|plasma membrane;	GO:0016760|cellulose synthase (UDP-forming) activity;GO:0008270|zinc ion binding;	K10999	CESA; cellulose synthase A [EC:2.4.1.12]
S2 vs S1	BjuA041864	2.33129	0.00220938	0.0451587	up	yes	GO:0010597|green leaf volatile biosynthetic process;	.	GO:0010327|acetyl CoA:(Z)-3-hexen-1-ol acetyltransferase activity;	K18858	CHAT; (Z)-3-hexen-1-ol acetyltransferase [EC:2.3.1.195]
S2 vs S1	BjuA041971	1.69211	0.00022132	0.0085252	up	yes	.	GO:0016021|integral component of membrane;	.	.	.
S2 vs S1	BjuA042159	1.47228	0.000386855	0.0130317	up	yes	GO:0071446|cellular response to salicylic acid stimulus;GO:0006952|defense response;GO:0051607|defense response to virus;GO:0009626|plant-type hypersensitive response;GO:0002230|positive regulation of defense response to virus by host;GO:0009646|response to absence of light;GO:0009637|response to blue light;GO:0009416|response to light stimulus;GO:0002239|response to oomycetes;GO:0051707|response…	GO:0005886|plasma membrane;	GO:0043531|ADP binding;GO:0005524|ATP binding;GO:0000166|nucleotide binding;	.	.
S2 vs S1	BjuA042223	2.18543	0.00184485	0.039724	up	yes	GO:0019752|carboxylic acid metabolic process;	GO:0009507|chloroplast;	GO:0046912|transferase activity, transferring acyl groups, acyl groups converted into alkyl on transfer;	.	.
S2 vs S1	BjuA042438	1.47999	2.89504e-07	3.91887e-05	up	yes	GO:0006878|cellular copper ion homeostasis;GO:0006879|cellular iron ion homeostasis;GO:0006541|glutamine metabolic process;	GO:0005737|cytoplasm;GO:0034399|nuclear periphery;	GO:0016740|transferase activity;	.	.
S2 vs S1	BjuA042540	1.09724	0.000233511	0.00889864	up	yes	GO:0015031|protein transport;	GO:0030136|clathrin-coated vesicle;GO:0005794|Golgi apparatus;GO:0005886|plasma membrane;GO:0005774|vacuolar membrane;	GO:0030276|clathrin binding;GO:0005543|phospholipid binding;	K12471	EPN; epsin
S2 vs S1	BjuA042560	1.03266	0.000747796	0.0210725	up	yes	GO:0006096|glycolytic process;	GO:0005737|cytoplasm;	GO:0004332|fructose-bisphosphate aldolase activity;	K01623	ALDO; fructose-bisphosphate aldolase, class I [EC:4.1.2.13]
S2 vs S1	BjuA042738	1.60744	0.000269866	0.0099991	up	yes	GO:0006952|defense response;	.	GO:0043531|ADP binding;GO:0005524|ATP binding;	.	.
S2 vs S1	BjuA042820	1.54179	0.00104025	0.0266781	up	yes	GO:0010197|polar nucleus fusion;GO:0009737|response to abscisic acid;GO:0010201|response to continuous far red light stimulus by the high-irradiance response system;GO:0009610|response to symbiotic fungus;GO:0006351|transcription, DNA-templated;	GO:0005737|cytoplasm;GO:0005634|nucleus;	GO:0003677|DNA binding;GO:0046982|protein heterodimerization activity;GO:0042803|protein homodimerization activity;GO:0003700|transcription factor activity, sequence-specific DNA binding;	.	.
S2 vs S1	BjuA042853	2.5857	2.87564e-05	0.00174631	up	yes	GO:0055114|oxidation-reduction process;GO:0046686|response to cadmium ion;GO:0009409|response to cold;GO:0009651|response to salt stress;GO:0009636|response to toxic substance;GO:0009414|response to water deprivation;	GO:0005829|cytosol;	GO:0004033|aldo-keto reductase (NADP) activity;GO:0070401|NADP+ binding;GO:0016229|steroid dehydrogenase activity;	.	.
S2 vs S1	BjuA042884	1.28292	0.00102663	0.0264938	up	yes	GO:0009873|ethylene-activated signaling pathway;GO:0016567|protein ubiquitination;	GO:0005622|intracellular;	.	.	.
S2 vs S1	BjuA043006	1.95789	0.00242755	0.0480223	up	yes	GO:0048825|cotyledon development;GO:0009736|cytokinin-activated signaling pathway;GO:0009793|embryo development ending in seed dormancy;GO:0009873|ethylene-activated signaling pathway;GO:0048366|leaf development;GO:0042991|transcription factor import into nucleus;GO:0006351|transcription, DNA-templated;	GO:0005737|cytoplasm;GO:0005634|nucleus;	GO:0003677|DNA binding;GO:0003700|transcription factor activity, sequence-specific DNA binding;	.	.
S2 vs S1	BjuA043029	1.88521	0.00113562	0.0282808	up	yes	GO:0034551|mitochondrial respiratory chain complex III assembly;	GO:0016021|integral component of membrane;GO:0005743|mitochondrial inner membrane;GO:0005739|mitochondrion;	GO:0005524|ATP binding;GO:0042623|ATPase activity, coupled;	K08900	BCS1; mitochondrial chaperone BCS1
S2 vs S1	BjuA043072	1.02331	0.00021113	0.00820879	up	yes	GO:0009817|defense response to fungus, incompatible interaction;GO:0031348|negative regulation of defense response;GO:0009620|response to fungus;	GO:0005794|Golgi apparatus;GO:0016021|integral component of membrane;GO:0005886|plasma membrane;GO:0009506|plasmodesma;	.	K08472	MLO; mlo protein
S2 vs S1	BjuA043156	2.65771	1.2074e-05	0.000873468	up	yes	GO:0080148|negative regulation of response to water deprivation;	GO:0005886|plasma membrane;	GO:0016874|ligase activity;GO:0004842|ubiquitin-protein transferase activity;GO:0008270|zinc ion binding;	K16280	RGLG; E3 ubiquitin-protein ligase RGLG [EC:2.3.2.27]
S2 vs S1	BjuA043345	4.20845	2.20268e-12	1.22859e-09	up	yes	GO:0061158|3'-UTR-mediated mRNA destabilization;GO:0006355|regulation of transcription, DNA-templated;	GO:0005829|cytosol;	GO:0046872|metal ion binding;GO:0003730|mRNA 3'-UTR binding;GO:0003700|transcription factor activity, sequence-specific DNA binding;GO:0044212|transcription regulatory region DNA binding;	.	.
S2 vs S1	BjuA043386	3.04712	1.25449e-05	0.000903093	up	yes	GO:0055114|oxidation-reduction process;	.	GO:0009055|electron carrier activity;GO:0046872|metal ion binding;	.	.
S2 vs S1	BjuA043431	2.47902	3.87488e-07	5.02925e-05	up	yes	GO:0006351|transcription, DNA-templated;	GO:0016602|CCAAT-binding factor complex;	GO:0003677|DNA binding;GO:0003700|transcription factor activity, sequence-specific DNA binding;	K08064	NFYA; nuclear transcription factor Y, alpha
S2 vs S1	BjuA043462	2.37017	0.00127634	0.0308962	up	yes	GO:0009809|lignin biosynthetic process;GO:0006629|lipid metabolic process;GO:0046686|response to cadmium ion;GO:0042542|response to hydrogen peroxide;GO:0006979|response to oxidative stress;GO:0010043|response to zinc ion;	GO:0005783|endoplasmic reticulum;GO:0005794|Golgi apparatus;GO:0005886|plasma membrane;GO:0009506|plasmodesma;	GO:0003846|2-acylglycerol O-acyltransferase activity;GO:0090430|caffeoyl-CoA: alcohol caffeoyl transferase activity;GO:0016787|hydrolase activity;GO:0004622|lysophospholipase activity;	K18368	CSE; caffeoylshikimate esterase [EC:3.1.1.-]
S2 vs S1	BjuA043478	2.03054	0.00237081	0.047512	up	yes	.	.	.	.	.
S2 vs S1	BjuA043479	1.99138	5.02721e-05	0.00268904	up	yes	GO:0009908|flower development;GO:0043161|proteasome-mediated ubiquitin-dependent protein catabolic process;GO:0040008|regulation of growth;GO:0010228|vegetative to reproductive phase transition of meristem;	.	GO:0016874|ligase activity;GO:0061630|ubiquitin protein ligase activity;GO:0008270|zinc ion binding;	.	.
S2 vs S1	BjuA043480	2.79548	0.000131817	0.0057141	up	yes	GO:0006869|lipid transport;	.	GO:0008289|lipid binding;	.	.
S2 vs S1	BjuA043506	3.68249	1.61195e-14	1.45171e-11	up	yes	GO:0019761|glucosinolate biosynthetic process;GO:0032260|response to jasmonic acid stimulus involved in jasmonic acid and ethylene-dependent systemic resistance;	GO:0005737|cytoplasm;	GO:0047364|desulfoglucosinolate sulfotransferase activity;	K11821	ST5A_B_C; desulfoglucosinolate sulfotransferase A/B/C [EC:2.8.2.-]
S2 vs S1	BjuA043700	2.66968	5.07893e-05	0.00271341	up	yes	GO:0071555|cell wall organization;GO:0010417|glucuronoxylan biosynthetic process;GO:0009834|plant-type secondary cell wall biogenesis;GO:0045492|xylan biosynthetic process;	GO:0005794|Golgi apparatus;GO:0000139|Golgi membrane;GO:0016021|integral component of membrane;	GO:0015020|glucuronosyltransferase activity;GO:0080116|glucuronoxylan glucuronosyltransferase activity;GO:0046872|metal ion binding;	.	.
S2 vs S1	BjuA043701	1.71935	0.000675298	0.0194773	up	yes	GO:0042742|defense response to bacterium;	GO:0048046|apoplast;	GO:0043531|ADP binding;GO:0005524|ATP binding;	.	.
S2 vs S1	BjuA043712	2.37613	4.12231e-05	0.00228247	up	yes	GO:0030154|cell differentiation;GO:0010014|meristem initiation;GO:0045597|positive regulation of cell differentiation;GO:0008284|positive regulation of cell proliferation;GO:0010072|primary shoot apical meristem specification;GO:0010067|procambium histogenesis;GO:0009733|response to auxin;GO:0006351|transcription, DNA-templated;GO:0010089|xylem development;	GO:0005634|nucleus;	GO:0003677|DNA binding;GO:0008289|lipid binding;GO:0003700|transcription factor activity, sequence-specific DNA binding;	K09338	HD-ZIP; homeobox-leucine zipper protein
S2 vs S1	BjuA043941	2.03852	1.64304e-06	0.000174712	up	yes	.	.	.	.	.
S2 vs S1	BjuA044051	2.32594	0.000736749	0.0208143	up	yes	GO:0046323|glucose import;GO:0035428|hexose transmembrane transport;GO:0015749|monosaccharide transport;GO:0009737|response to abscisic acid;GO:0009651|response to salt stress;GO:0009414|response to water deprivation;	GO:0005887|integral component of plasma membrane;GO:0009705|plant-type vacuole membrane;	GO:0005355|glucose transmembrane transporter activity;GO:0015145|monosaccharide transmembrane transporter activity;GO:0005351|sugar:proton symporter activity;	.	.
S2 vs S1	BjuA044142	1.97983	0.00111756	0.0279257	up	yes	.	.	.	.	.
S2 vs S1	BjuA044146	3.0624	1.84722e-05	0.00124452	up	yes	GO:0009626|plant-type hypersensitive response;	.	.	.	.
S2 vs S1	BjuA044245	2.92594	0.000104318	0.00480024	up	yes	GO:0010150|leaf senescence;	.	GO:0051213|dioxygenase activity;GO:0046872|metal ion binding;GO:0016682|oxidoreductase activity, acting on diphenols and related substances as donors, oxygen as acceptor;	.	.
S2 vs S1	BjuA044523	1.26026	0.0012752	0.0308855	up	yes	GO:0010229|inflorescence development;GO:0040008|regulation of growth;GO:0010103|stomatal complex morphogenesis;GO:0010098|suspensor development;	GO:0005737|cytoplasm;	GO:0005524|ATP binding;GO:0004709|MAP kinase kinase kinase activity;GO:0004702|receptor signaling protein serine/threonine kinase activity;	.	.
S2 vs S1	BjuA044591	1.2189	0.00015834	0.00662902	up	yes	.	.	.	.	.
S2 vs S1	BjuA044719	2.47537	4.64764e-05	0.00251343	up	yes	GO:0006457|protein folding;GO:0030150|protein import into mitochondrial matrix;GO:0050821|protein stabilization;	GO:0005739|mitochondrion;	GO:0051087|chaperone binding;GO:0008270|zinc ion binding;	K17808	ZIM17, DNLZ, Tim15; mitochondrial protein import protein ZIM17
S2 vs S1	BjuA044737	1.19769	0.00160159	0.0361517	up	yes	GO:0008643|carbohydrate transport;	GO:0016021|integral component of membrane;	.	.	.
S2 vs S1	BjuA044781	3.17599	3.34598e-06	0.000310199	up	yes	GO:0016049|cell growth;GO:0010215|cellulose microfibril organization;GO:0009834|plant-type secondary cell wall biogenesis;	GO:0031225|anchored component of membrane;GO:0005886|plasma membrane;GO:0005774|vacuolar membrane;	.	.	.
S2 vs S1	BjuA044782	1.97583	0.000570069	0.0172354	up	yes	.	.	.	.	.
S2 vs S1	BjuA044783	2.74181	0.000304913	0.0109954	up	yes	GO:0016049|cell growth;GO:0010215|cellulose microfibril organization;GO:0009834|plant-type secondary cell wall biogenesis;	GO:0031225|anchored component of membrane;GO:0005886|plasma membrane;GO:0005774|vacuolar membrane;	.	.	.
S2 vs S1	BjuA044947	1.05639	0.000433775	0.0141793	up	yes	GO:0006075|(1->3)-beta-D-glucan biosynthetic process;GO:0071555|cell wall organization;GO:0008360|regulation of cell shape;	GO:0000148|1,3-beta-D-glucan synthase complex;GO:0009504|cell plate;GO:0016021|integral component of membrane;GO:0005886|plasma membrane;GO:0009506|plasmodesma;	GO:0003843|1,3-beta-D-glucan synthase activity;	K11000	CALS; callose synthase [EC:2.4.1.-]
S2 vs S1	BjuA045175	2.88519	1.3726e-07	2.15398e-05	up	yes	GO:0006863|purine nucleobase transport;	GO:0016021|integral component of membrane;GO:0016020|membrane;	GO:0005345|purine nucleobase transmembrane transporter activity;	.	.
S2 vs S1	BjuA045248	1.76782	0.00128854	0.0311073	up	yes	GO:0006816|calcium ion transport;GO:0006874|cellular calcium ion homeostasis;	GO:0016021|integral component of membrane;GO:0009705|plant-type vacuole membrane;GO:0005773|vacuole;	GO:0015369|calcium:proton antiporter activity;	K07300	chaA, CAX; Ca2+:H+ antiporter
S2 vs S1	BjuA045301	1.61024	0.00082759	0.0226555	up	yes	GO:0009793|embryo development ending in seed dormancy;GO:0048316|seed development;GO:0010262|somatic embryogenesis;GO:0006351|transcription, DNA-templated;	GO:0016602|CCAAT-binding factor complex;	GO:0003677|DNA binding;GO:0003700|transcription factor activity, sequence-specific DNA binding;	K08064	NFYA; nuclear transcription factor Y, alpha
S2 vs S1	BjuA045315	1.49635	0.00141406	0.0331743	up	yes	.	.	.	.	.
S2 vs S1	BjuA045346	3.15934	2.0327e-05	0.00134082	up	yes	GO:0045893|positive regulation of transcription, DNA-templated;GO:0009962|regulation of flavonoid biosynthetic process;GO:0009644|response to high light intensity;GO:0006351|transcription, DNA-templated;	GO:0005737|cytoplasm;GO:0016021|integral component of membrane;GO:0005634|nucleus;	GO:0003677|DNA binding;GO:0003700|transcription factor activity, sequence-specific DNA binding;	.	.
S2 vs S1	BjuA045406	2.29924	0.00171571	0.0378374	up	yes	.	GO:0005737|cytoplasm;GO:0005768|endosome;GO:0005794|Golgi apparatus;GO:0000139|Golgi membrane;GO:0016021|integral component of membrane;GO:0005802|trans-Golgi network;	GO:0016757|transferase activity, transferring glycosyl groups;	.	.
S2 vs S1	BjuA045585	1.96557	0.00165422	0.0368313	up	yes	GO:0006513|protein monoubiquitination;GO:0016567|protein ubiquitination;GO:0010506|regulation of autophagy;GO:0014066|regulation of phosphatidylinositol 3-kinase signaling;GO:0031146|SCF-dependent proteasomal ubiquitin-dependent protein catabolic process;GO:0006511|ubiquitin-dependent protein catabolic process;	GO:0016020|membrane;GO:0019005|SCF ubiquitin ligase complex;	GO:0036312|phosphatidylinositol 3-kinase regulatory subunit binding;GO:0019903|protein phosphatase binding;GO:0004842|ubiquitin-protein transferase activity;	K10268	FBXL2_20; F-box and leucine-rich repeat protein 2/20
S2 vs S1	BjuA045629	2.94469	2.55316e-05	0.00158688	up	yes	.	GO:0005737|cytoplasm;	GO:0004792|thiosulfate sulfurtransferase activity;	.	.
S2 vs S1	BjuA045693	2.41229	0.000347154	0.0120342	up	yes	GO:0042742|defense response to bacterium;GO:0006351|transcription, DNA-templated;	GO:0005634|nucleus;	GO:0043565|sequence-specific DNA binding;GO:0003700|transcription factor activity, sequence-specific DNA binding;GO:0044212|transcription regulatory region DNA binding;	K14431	TGA; transcription factor TGA
S2 vs S1	BjuA045700	2.11939	0.000166957	0.00686002	up	yes	GO:0046686|response to cadmium ion;GO:0005992|trehalose biosynthetic process;GO:0070413|trehalose metabolism in response to stress;	GO:0005737|cytoplasm;GO:0005730|nucleolus;GO:0005634|nucleus;	GO:0004805|trehalose-phosphatase activity;	K01087	otsB; trehalose 6-phosphate phosphatase [EC:3.1.3.12]
S2 vs S1	BjuA045735	1.76943	0.00109384	0.0275201	up	yes	.	GO:0048046|apoplast;GO:0005618|cell wall;GO:0005829|cytosol;GO:0005615|extracellular space;GO:0005794|Golgi apparatus;GO:0009505|plant-type cell wall;GO:0009506|plasmodesma;	.	.	.
S2 vs S1	BjuA045763	2.49918	9.27049e-05	0.0043521	up	yes	GO:0032957|inositol trisphosphate metabolic process;GO:0010214|seed coat development;	GO:0005622|intracellular;	GO:0005524|ATP binding;GO:0047325|inositol tetrakisphosphate 1-kinase activity;GO:0052726|inositol-1,3,4-trisphosphate 5-kinase activity;GO:0052725|inositol-1,3,4-trisphosphate 6-kinase activity;GO:0000287|magnesium ion binding;	K00913	ITPK1; inositol-1,3,4-trisphosphate 5/6-kinase / inositol-tetrakisphosphate 1-kinase [EC:2.7.1.159 2.7.1.134]
S2 vs S1	BjuA045924	1.0401	6.74111e-05	0.00338429	up	yes	GO:0043171|peptide catabolic process;GO:0009611|response to wounding;	GO:0005783|endoplasmic reticulum;GO:0005788|endoplasmic reticulum lumen;GO:0005886|plasma membrane;	GO:0010179|IAA-Ala conjugate hydrolase activity;GO:0070573|metallodipeptidase activity;GO:0008270|zinc ion binding;	K14664	ILR1; IAA-amino acid hydrolase [EC:3.5.1.-]
S2 vs S1	BjuA045939	2.31099	0.00139697	0.0329311	up	yes	GO:0009686|gibberellin biosynthetic process;GO:0010114|response to red light;GO:0009639|response to red or far red light;	.	GO:0045543|gibberellin 2-beta-dioxygenase activity;GO:0046872|metal ion binding;	K04125	E1.14.11.13; gibberellin 2-oxidase [EC:1.14.11.13]
S2 vs S1	BjuA045945	1.28544	0.00123127	0.0300856	up	yes	GO:0035556|intracellular signal transduction;GO:0010107|potassium ion import;GO:0007584|response to nutrient;GO:0009414|response to water deprivation;GO:0010118|stomatal movement;	GO:0005737|cytoplasm;GO:0005829|cytosol;GO:0005634|nucleus;GO:0005886|plasma membrane;GO:0009536|plastid;	GO:0005524|ATP binding;GO:0005267|potassium channel activity;GO:0004674|protein serine/threonine kinase activity;	.	.
S2 vs S1	BjuA045950	1.00961	0.000411199	0.0135924	up	yes	.	GO:0016021|integral component of membrane;	GO:0005524|ATP binding;GO:0008559|xenobiotic-transporting ATPase activity;	.	.
S2 vs S1	BjuA046081	1.44267	0.000195626	0.00777029	up	yes	GO:0006635|fatty acid beta-oxidation;	GO:0009514|glyoxysome;	GO:0018812|3-hydroxyacyl-CoA dehydratase activity;GO:0003857|3-hydroxyacyl-CoA dehydrogenase activity;GO:0008692|3-hydroxybutyryl-CoA epimerase activity;GO:0004165|dodecenoyl-CoA delta-isomerase activity;GO:0004300|enoyl-CoA hydratase activity;	K10527	MFP2; enoyl-CoA hydratase/3-hydroxyacyl-CoA dehydrogenase [EC:4.2.1.17 1.1.1.35 1.1.1.211]
S2 vs S1	BjuA046285	2.10021	0.00131781	0.0316224	up	yes	.	.	.	.	.
S2 vs S1	BjuA046347	1.58502	0.00157611	0.035807	up	yes	GO:0015812|gamma-aminobutyric acid transport;	GO:0005887|integral component of plasma membrane;GO:0031966|mitochondrial membrane;GO:0005739|mitochondrion;	GO:0015297|antiporter activity;GO:0015181|arginine transmembrane transporter activity;GO:0015185|gamma-aminobutyric acid transmembrane transporter activity;GO:0015180|L-alanine transmembrane transporter activity;GO:0005313|L-glutamate transmembrane transporter activity;GO:0015189|L-lysine transmembrane transporter activity;	.	.
S2 vs S1	BjuA046529	1.4765	0.000339834	0.0118737	up	yes	GO:0009414|response to water deprivation;GO:0005983|starch catabolic process;	GO:0009507|chloroplast;GO:0005829|cytosol;GO:0005634|nucleus;	GO:0016161|beta-amylase activity;	K01177	E3.2.1.2; beta-amylase [EC:3.2.1.2]
S2 vs S1	BjuA046578	1.69491	0.00239906	0.0478185	up	yes	.	.	.	.	.
S2 vs S1	BjuA046601	1.9984	3.44884e-06	0.000317733	up	yes	GO:0007275|multicellular organismal development;GO:0015031|protein transport;	GO:0005887|integral component of plasma membrane;	GO:0035673|oligopeptide transmembrane transporter activity;	.	.
S2 vs S1	BjuA046617	2.07327	0.00082823	0.022659	up	yes	GO:0006810|transport;	GO:0016021|integral component of membrane;GO:0005886|plasma membrane;	GO:0022857|transmembrane transporter activity;	.	.
S2 vs S1	BjuA047179	1.19066	0.00228027	0.0461163	up	yes	GO:0010204|defense response signaling pathway, resistance gene-independent;GO:0016045|detection of bacterium;GO:0002764|immune response-regulating signaling pathway;GO:0009626|plant-type hypersensitive response;GO:0010359|regulation of anion channel activity;	GO:0012505|endomembrane system;GO:0016021|integral component of membrane;GO:0005886|plasma membrane;	GO:0005524|ATP binding;GO:0004674|protein serine/threonine kinase activity;GO:0019199|transmembrane receptor protein kinase activity;	K13428	EFR; LRR receptor-like serine/threonine-protein kinase EFR [EC:2.7.11.1]
S2 vs S1	BjuA047382	2.6434	3.04553e-05	0.00180901	up	yes	.	.	.	.	.
S2 vs S1	BjuB000368	2.84501	7.26185e-07	8.66103e-05	up	yes	.	.	GO:0051213|dioxygenase activity;GO:0046872|metal ion binding;	.	.
S2 vs S1	BjuB000452	1.06388	0.00151918	0.034933	up	yes	GO:0006145|purine nucleobase catabolic process;GO:0000302|response to reactive oxygen species;GO:0009414|response to water deprivation;GO:0042554|superoxide anion generation;GO:0046110|xanthine metabolic process;	GO:0005829|cytosol;	GO:0051537|2 iron, 2 sulfur cluster binding;GO:0009055|electron carrier activity;GO:0050660|flavin adenine dinucleotide binding;GO:0005506|iron ion binding;GO:0016614|oxidoreductase activity, acting on CH-OH group of donors;GO:0016903|oxidoreductase activity, acting on the aldehyde or oxo group of donors;GO:0004854|xanthine dehydrogenase activity;	K00106	XDH; xanthine dehydrogenase/oxidase [EC:1.17.1.4 1.17.3.2]
S2 vs S1	BjuB000541	2.97939	6.06672e-05	0.00309859	up	yes	.	.	GO:0005524|ATP binding;GO:0004674|protein serine/threonine kinase activity;	.	.
S2 vs S1	BjuB000979	3.20964	9.75591e-09	2.21917e-06	up	yes	GO:0008643|carbohydrate transport;GO:0015760|glucose-6-phosphate transport;GO:0015714|phosphoenolpyruvate transport;GO:0015713|phosphoglycerate transport;GO:0015979|photosynthesis;GO:0009643|photosynthetic acclimation;GO:0010109|regulation of photosynthesis;GO:0009749|response to glucose;GO:0080167|response to karrikin;GO:0009624|response to nematode;GO:0009744|response to sucrose;GO:0035436|trio…	GO:0031969|chloroplast membrane;GO:0016021|integral component of membrane;GO:0005774|vacuolar membrane;	GO:0015152|glucose-6-phosphate transmembrane transporter activity;GO:0005315|inorganic phosphate transmembrane transporter activity;GO:0015120|phosphoglycerate transmembrane transporter activity;GO:0071917|triose-phosphate transmembrane transporter activity;	K15283	SLC35E1; solute carrier family 35, member E1
S2 vs S1	BjuB001057	1.839	0.000472901	0.0151116	up	yes	GO:0016567|protein ubiquitination;	GO:0005634|nucleus;	GO:0030246|carbohydrate binding;	.	.
S2 vs S1	BjuB001435	1.7101	0.00173269	0.0380596	up	yes	GO:0009624|response to nematode;	GO:0005887|integral component of plasma membrane;GO:0043231|intracellular membrane-bounded organelle;GO:0016020|membrane;GO:0005886|plasma membrane;GO:0009506|plasmodesma;	GO:0005524|ATP binding;GO:0005388|calcium-transporting ATPase activity;GO:0046872|metal ion binding;GO:0043621|protein self-association;	K01537	E3.6.3.8; Ca2+-transporting ATPase [EC:3.6.3.8]
S2 vs S1	BjuB001751	2.39794	0.000153958	0.00648901	up	yes	GO:0009082|branched-chain amino acid biosynthetic process;GO:0019761|glucosinolate biosynthetic process;GO:0009098|leucine biosynthetic process;	GO:0009570|chloroplast stroma;GO:0009536|plastid;	GO:0003861|3-isopropylmalate dehydratase activity;	K01704	leuD; 3-isopropylmalate/(R)-2-methylmalate dehydratase small subunit [EC:4.2.1.33 4.2.1.35]
S2 vs S1	BjuB001994	3.39812	2.66772e-06	0.000257463	up	yes	GO:0010252|auxin homeostasis;	.	GO:0010279|indole-3-acetic acid amido synthetase activity;	K14487	GH3; auxin responsive GH3 gene family
S2 vs S1	BjuB002011	1.55955	0.000308513	0.0111138	up	yes	GO:0010411|xyloglucan metabolic process;	GO:0005794|Golgi apparatus;GO:0000139|Golgi membrane;GO:0016021|integral component of membrane;	GO:0016413|O-acetyltransferase activity;	.	.
S2 vs S1	BjuB002676	2.83229	0.00010923	0.00495149	up	yes	GO:0032259|methylation;	GO:0005737|cytoplasm;GO:0005783|endoplasmic reticulum;GO:0070062|extracellular exosome;GO:0005811|lipid particle;GO:0016020|membrane;	GO:0008757|S-adenosylmethionine-dependent methyltransferase activity;	.	.
S2 vs S1	BjuB002681	2.03846	0.00103979	0.0266781	up	yes	GO:0006817|phosphate ion transport;	GO:0016021|integral component of membrane;GO:0005886|plasma membrane;GO:0005802|trans-Golgi network;	.	.	.
S2 vs S1	BjuB002695	2.3309	0.0010638	0.0269862	up	yes	GO:0006970|response to osmotic stress;GO:0009651|response to salt stress;GO:0009414|response to water deprivation;GO:0006351|transcription, DNA-templated;	GO:0005634|nucleus;	GO:0043565|sequence-specific DNA binding;GO:0003700|transcription factor activity, sequence-specific DNA binding;GO:0044212|transcription regulatory region DNA binding;	.	.
S2 vs S1	BjuB002781	1.25233	0.000208797	0.008154	up	yes	.	.	.	.	.
S2 vs S1	BjuB002802	2.34486	8.27896e-05	0.00397619	up	yes	GO:0009834|plant-type secondary cell wall biogenesis;	GO:0031225|anchored component of membrane;GO:0005886|plasma membrane;	.	.	.
S2 vs S1	BjuB002873	1.64417	7.55901e-05	0.00370665	up	yes	GO:0050832|defense response to fungus;GO:0006508|proteolysis;GO:0051603|proteolysis involved in cellular protein catabolic process;	GO:0048046|apoplast;GO:0009507|chloroplast;GO:0000932|cytoplasmic mRNA processing body;GO:0010494|cytoplasmic stress granule;GO:0005615|extracellular space;GO:0005794|Golgi apparatus;GO:0005764|lysosome;GO:0009506|plasmodesma;GO:0005773|vacuole;	GO:0004197|cysteine-type endopeptidase activity;GO:0008234|cysteine-type peptidase activity;GO:0008233|peptidase activity;	.	.
S2 vs S1	BjuB003180	2.70019	3.67225e-05	0.00208925	up	yes	GO:0071369|cellular response to ethylene stimulus;GO:0071281|cellular response to iron ion;GO:0071732|cellular response to nitric oxide;GO:0030418|nicotianamine biosynthetic process;GO:0010233|phloem transport;GO:0009555|pollen development;GO:0009860|pollen tube growth;	.	GO:0030410|nicotianamine synthase activity;	K05953	E2.5.1.43; nicotianamine synthase [EC:2.5.1.43]
S2 vs S1	BjuB003228	1.33893	0.00203076	0.0425727	up	yes	GO:0045454|cell redox homeostasis;GO:0008652|cellular amino acid biosynthetic process;GO:0019344|cysteine biosynthetic process;GO:0000103|sulfate assimilation;GO:0019419|sulfate reduction;	GO:0009507|chloroplast;	GO:0051539|4 iron, 4 sulfur cluster binding;GO:0033741|adenylyl-sulfate reductase (glutathione) activity;GO:0009973|adenylyl-sulfate reductase activity;GO:0046872|metal ion binding;	K05907	APR; adenylyl-sulfate reductase (glutathione) [EC:1.8.4.9]
S2 vs S1	BjuB003355	1.57027	2.19997e-06	0.000218163	up	yes	GO:0006520|cellular amino acid metabolic process;GO:0043171|peptide catabolic process;	GO:0005737|cytoplasm;GO:0070062|extracellular exosome;	GO:0004046|aminoacylase activity;GO:0070573|metallodipeptidase activity;GO:0008270|zinc ion binding;	K14677	ACY1; aminoacylase [EC:3.5.1.14]
S2 vs S1	BjuB003481	2.35293	0.000345735	0.0120133	up	yes	GO:0009965|leaf morphogenesis;GO:0006351|transcription, DNA-templated;	GO:0005634|nucleus;	GO:0003677|DNA binding;GO:0003700|transcription factor activity, sequence-specific DNA binding;	.	.
S2 vs S1	BjuB003880	2.33472	0.00212155	0.0438715	up	yes	.	.	.	.	.
S2 vs S1	BjuB004414	2.0743	0.000812206	0.0223872	up	yes	GO:0009097|isoleucine biosynthetic process;GO:0009099|valine biosynthetic process;	GO:0005948|acetolactate synthase complex;GO:0009507|chloroplast;GO:0005829|cytosol;	GO:0003984|acetolactate synthase activity;GO:0016597|amino acid binding;	K01653	E2.2.1.6S, ilvH, ilvN; acetolactate synthase I/III small subunit [EC:2.2.1.6]
S2 vs S1	BjuB004439	2.28192	0.00018023	0.00724768	up	yes	GO:0006952|defense response;GO:0051865|protein autoubiquitination;GO:0016567|protein ubiquitination;GO:0010200|response to chitin;GO:0009414|response to water deprivation;	GO:0005829|cytosol;	GO:0016874|ligase activity;GO:0004842|ubiquitin-protein transferase activity;	.	.
S2 vs S1	BjuB004708	2.02632	0.000363215	0.0124379	up	yes	.	.	.	.	.
S2 vs S1	BjuB004848	2.41243	0.00139359	0.0329057	up	yes	GO:0051554|flavonol metabolic process;GO:0009958|positive gravitropism;GO:0048364|root development;GO:0044550|secondary metabolite biosynthetic process;GO:0080003|thalianol metabolic process;	GO:0005783|endoplasmic reticulum;GO:0016021|integral component of membrane;GO:0016020|membrane;	GO:0020037|heme binding;GO:0005506|iron ion binding;GO:0016709|oxidoreductase activity, acting on paired donors, with incorporation or reduction of molecular oxygen, NAD(P)H as one donor, and incorporation of one atom of oxygen;GO:0080004|thalian-diol desaturase activity;	.	.
S2 vs S1	BjuB005104	1.13027	0.000635694	0.0185902	up	yes	GO:0030048|actin filament-based movement;GO:0051645|Golgi localization;GO:0048467|gynoecium development;GO:0090436|leaf pavement cell development;GO:0051646|mitochondrion localization;GO:0060151|peroxisome localization;GO:0048768|root hair cell tip growth;GO:0048767|root hair elongation;GO:0010091|trichome branching;GO:0010090|trichome morphogenesis;	GO:0016459|myosin complex;GO:0009506|plasmodesma;GO:0035619|root hair tip;GO:0030133|transport vesicle;	GO:0005524|ATP binding;GO:0003774|motor activity;	.	.
S2 vs S1	BjuB005203	2.49634	4.57486e-07	5.81799e-05	up	yes	.	.	.	.	.
S2 vs S1	BjuB005396	2.18616	0.00209734	0.0435545	up	yes	GO:0080168|abscisic acid transport;GO:0009737|response to abscisic acid;	GO:0016021|integral component of membrane;GO:0005886|plasma membrane;	GO:0005524|ATP binding;GO:0042626|ATPase activity, coupled to transmembrane movement of substances;	.	.
S2 vs S1	BjuB005409	1.28469	0.00132381	0.0316976	up	yes	GO:0009738|abscisic acid-activated signaling pathway;GO:0046855|inositol phosphate dephosphorylation;GO:0032957|inositol trisphosphate metabolic process;GO:0046856|phosphatidylinositol dephosphorylation;GO:0009845|seed germination;GO:0090351|seedling development;	.	GO:0046030|inositol trisphosphate phosphatase activity;GO:0052659|inositol-1,3,4,5-tetrakisphosphate 5-phosphatase activity;GO:0052658|inositol-1,4,5-trisphosphate 5-phosphatase activity;GO:0004445|inositol-polyphosphate 5-phosphatase activity;GO:0034485|phosphatidylinositol-3,4,5-trisphosphate 5-phosphatase activity;GO:0004439|phosphatidylinositol-4,5-bisphosphate 5-phosphatase activity;	.	.
S2 vs S1	BjuB005791	1.67776	0.000418484	0.0137918	up	yes	GO:0006351|transcription, DNA-templated;	GO:0005634|nucleus;	GO:0003677|DNA binding;GO:0003700|transcription factor activity, sequence-specific DNA binding;	.	.
S2 vs S1	BjuB006011	1.96829	0.00245533	0.0483267	up	yes	GO:0006527|arginine catabolic process;GO:0006596|polyamine biosynthetic process;GO:0009446|putrescine biosynthetic process;GO:0033388|putrescine biosynthetic process from arginine;GO:0009737|response to abscisic acid;GO:0009409|response to cold;GO:0009753|response to jasmonic acid;GO:0080167|response to karrikin;GO:0006970|response to osmotic stress;GO:0006979|response to oxidative stress;GO:0009…	.	GO:0008792|arginine decarboxylase activity;	K01583	E4.1.1.19; arginine decarboxylase [EC:4.1.1.19]
S2 vs S1	BjuB006568	2.23538	0.000341329	0.0118977	up	yes	.	.	.	.	.
S2 vs S1	BjuB006577	1.33202	0.000884571	0.023831	up	yes	.	.	GO:0005524|ATP binding;GO:0004674|protein serine/threonine kinase activity;	K08819	CDK12_13; cyclin-dependent kinase 12/13 [EC:2.7.11.22 2.7.11.23]
S2 vs S1	BjuB006983	2.38094	0.000380458	0.0128483	up	yes	.	.	.	.	.
S2 vs S1	BjuB007012	3.17658	1.32772e-05	0.000949611	up	yes	.	GO:0005634|nucleus;	.	.	.
S2 vs S1	BjuB007017	2.18517	0.000767519	0.0215047	up	yes	GO:0009908|flower development;GO:0048527|lateral root development;GO:0010014|meristem initiation;GO:0051782|negative regulation of cell division;GO:0010072|primary shoot apical meristem specification;GO:0010223|secondary shoot formation;GO:0006351|transcription, DNA-templated;	GO:0005634|nucleus;	GO:0003677|DNA binding;GO:0003700|transcription factor activity, sequence-specific DNA binding;	.	.
S2 vs S1	BjuB007316	1.833	0.00016147	0.00670953	up	yes	.	GO:0005887|integral component of plasma membrane;GO:0009506|plasmodesma;	GO:0008271|secondary active sulfate transmembrane transporter activity;GO:0015116|sulfate transmembrane transporter activity;GO:0015293|symporter activity;	K17471	SULTR3; sulfate transporter 3
S2 vs S1	BjuB007670	2.45815	2.17115e-05	0.0014053	up	yes	GO:0042742|defense response to bacterium;GO:0006351|transcription, DNA-templated;	GO:0005634|nucleus;	GO:0043565|sequence-specific DNA binding;GO:0003700|transcription factor activity, sequence-specific DNA binding;GO:0044212|transcription regulatory region DNA binding;	K14431	TGA; transcription factor TGA
S2 vs S1	BjuB007801	1.20708	0.000126088	0.00551998	up	yes	.	GO:0005886|plasma membrane;	GO:0005524|ATP binding;GO:0046872|metal ion binding;GO:0004674|protein serine/threonine kinase activity;	.	.
S2 vs S1	BjuB008181	1.51844	0.000178512	0.00720912	up	yes	GO:0008652|cellular amino acid biosynthetic process;GO:0006535|cysteine biosynthetic process from serine;GO:0080145|cysteine homeostasis;	GO:0005737|cytoplasm;	GO:0004123|cystathionine gamma-lyase activity;GO:0004124|cysteine synthase activity;GO:0080146|L-cysteine desulfhydrase activity;GO:0044540|L-cystine L-cysteine-lyase (deaminating);GO:0030170|pyridoxal phosphate binding;GO:0016740|transferase activity;	K01738	cysK; cysteine synthase A [EC:2.5.1.47]
S2 vs S1	BjuB008338	2.20487	1.7548e-07	2.61944e-05	up	yes	GO:0009816|defense response to bacterium, incompatible interaction;GO:0009814|defense response, incompatible interaction;GO:0016567|protein ubiquitination;GO:0010200|response to chitin;	GO:0016021|integral component of membrane;GO:0005886|plasma membrane;	GO:0016874|ligase activity;GO:0004842|ubiquitin-protein transferase activity;GO:0008270|zinc ion binding;	K10664	ATL6S; E3 ubiquitin-protein ligase ATL6/9/15/31/42/55 [EC:2.3.2.27]
S2 vs S1	BjuB008339	2.61287	7.96118e-06	0.000617432	up	yes	GO:0006825|copper ion transport;	GO:0000785|chromatin;GO:0005829|cytosol;	GO:0046872|metal ion binding;	K07213	ATOX1, ATX1, copZ, golB; copper chaperone
S2 vs S1	BjuB008590	2.16799	0.000532187	0.0164115	up	yes	.	.	.	.	.
S2 vs S1	BjuB008807	1.09895	0.000153047	0.00646917	up	yes	GO:0030036|actin cytoskeleton organization;GO:0009932|cell tip growth;GO:0006888|ER to Golgi vesicle-mediated transport;GO:0009832|plant-type cell wall biogenesis;GO:0000028|ribosomal small subunit assembly;GO:0010053|root epidermal cell differentiation;	GO:0005737|cytoplasm;GO:0005783|endoplasmic reticulum;GO:0005789|endoplasmic reticulum membrane;GO:0000139|Golgi membrane;GO:0016021|integral component of membrane;GO:0005886|plasma membrane;GO:0005774|vacuolar membrane;	GO:0005525|GTP binding;GO:0003924|GTPase activity;GO:0043024|ribosomal small subunit binding;GO:0019843|rRNA binding;	.	.
S2 vs S1	BjuB009068	2.2864	0.000851461	0.0231225	up	yes	GO:0008652|cellular amino acid biosynthetic process;GO:0009970|cellular response to sulfate starvation;GO:0006535|cysteine biosynthetic process from serine;GO:0009409|response to cold;	GO:0009507|chloroplast;GO:0005829|cytosol;GO:0005634|nucleus;	GO:0009001|serine O-acetyltransferase activity;	K00640	cysE; serine O-acetyltransferase [EC:2.3.1.30]
S2 vs S1	BjuB009116	2.97341	2.99399e-05	0.00179027	up	yes	GO:0051301|cell division;GO:0006952|defense response;GO:0009873|ethylene-activated signaling pathway;GO:0010200|response to chitin;GO:0006351|transcription, DNA-templated;GO:0001944|vasculature development;	GO:0005634|nucleus;	GO:0003677|DNA binding;GO:0003700|transcription factor activity, sequence-specific DNA binding;	K09286	EREBP; EREBP-like factor
S2 vs S1	BjuB009983	3.20042	1.13328e-06	0.000126289	up	yes	GO:0016049|cell growth;GO:0010215|cellulose microfibril organization;GO:0009834|plant-type secondary cell wall biogenesis;	GO:0031225|anchored component of membrane;GO:0005886|plasma membrane;GO:0005774|vacuolar membrane;	.	.	.
S2 vs S1	BjuB010675	3.07748	1.34091e-05	0.000952864	up	yes	GO:0043161|proteasome-mediated ubiquitin-dependent protein catabolic process;	GO:0016021|integral component of membrane;	GO:0061630|ubiquitin protein ligase activity;GO:0008270|zinc ion binding;	.	.
S2 vs S1	BjuB010794	1.41012	0.000602782	0.0179521	up	yes	GO:0016036|cellular response to phosphate starvation;GO:0006817|phosphate ion transport;	GO:0016021|integral component of membrane;GO:0005886|plasma membrane;GO:0005802|trans-Golgi network;	.	.	.
S2 vs S1	BjuB010826	1.98056	0.000238458	0.00901705	up	yes	GO:0009736|cytokinin-activated signaling pathway;GO:0009740|gibberellic acid mediated signaling pathway;GO:0007275|multicellular organismal development;GO:0006355|regulation of transcription, DNA-templated;GO:0006351|transcription, DNA-templated;GO:0010026|trichome differentiation;	GO:0022626|cytosolic ribosome;	GO:0046872|metal ion binding;GO:0003700|transcription factor activity, sequence-specific DNA binding;GO:0044212|transcription regulatory region DNA binding;	.	.
S2 vs S1	BjuB010958	2.19997	0.00153506	0.035167	up	yes	.	.	.	.	.
S2 vs S1	BjuB010962	1.56976	0.000461294	0.0148696	up	yes	GO:0030244|cellulose biosynthetic process;GO:0009832|plant-type cell wall biogenesis;GO:0009833|plant-type primary cell wall biogenesis;GO:0009834|plant-type secondary cell wall biogenesis;GO:0010400|rhamnogalacturonan I side chain metabolic process;	GO:0010330|cellulose synthase complex;GO:0009507|chloroplast;GO:0005794|Golgi apparatus;GO:0016021|integral component of membrane;GO:0005886|plasma membrane;	GO:0016760|cellulose synthase (UDP-forming) activity;GO:0008270|zinc ion binding;	K10999	CESA; cellulose synthase A [EC:2.4.1.12]
S2 vs S1	BjuB010977	2.62637	3.22204e-05	0.00188325	up	yes	GO:0006952|defense response;GO:0010193|response to ozone;GO:0007165|signal transduction;	GO:0005739|mitochondrion;	GO:0043531|ADP binding;	.	.
S2 vs S1	BjuB011728	3.22977	6.07742e-06	0.000496649	up	yes	.	GO:0016021|integral component of membrane;	GO:0005524|ATP binding;GO:0004674|protein serine/threonine kinase activity;	.	.
S2 vs S1	BjuB011816	1.69667	0.00116373	0.0288993	up	yes	GO:0009965|leaf morphogenesis;GO:0045893|positive regulation of transcription, DNA-templated;GO:0009637|response to blue light;GO:0009651|response to salt stress;GO:0006351|transcription, DNA-templated;	GO:0005634|nucleus;	GO:0042803|protein homodimerization activity;GO:0043565|sequence-specific DNA binding;GO:0003700|transcription factor activity, sequence-specific DNA binding;	K09338	HD-ZIP; homeobox-leucine zipper protein
S2 vs S1	BjuB011831	2.34331	0.00205982	0.042998	up	yes	.	GO:0016021|integral component of membrane;GO:0005774|vacuolar membrane;	GO:0005524|ATP binding;GO:0042626|ATPase activity, coupled to transmembrane movement of substances;GO:0008559|xenobiotic-transporting ATPase activity;	.	.
S2 vs S1	BjuB011837	1.54907	0.00078114	0.0218032	up	yes	GO:0042545|cell wall modification;GO:0045490|pectin catabolic process;	GO:0071944|cell periphery;GO:0005618|cell wall;GO:0005576|extracellular region;	GO:0045330|aspartyl esterase activity;GO:0030599|pectinesterase activity;GO:0046910|pectinesterase inhibitor activity;	.	.
S2 vs S1	BjuB012052	1.85716	0.00124748	0.0303145	up	yes	GO:0010078|maintenance of root meristem identity;GO:0045893|positive regulation of transcription, DNA-templated;GO:0006355|regulation of transcription, DNA-templated;GO:0048364|root development;GO:0010479|stele development;GO:0006351|transcription, DNA-templated;	GO:0005634|nucleus;	GO:0003677|DNA binding;GO:0003700|transcription factor activity, sequence-specific DNA binding;	.	.
S2 vs S1	BjuB012108	2.0382	0.00190765	0.0407072	up	yes	GO:0006855|drug transmembrane transport;	GO:0016021|integral component of membrane;	GO:0015297|antiporter activity;GO:0015238|drug transmembrane transporter activity;	K03327	TC.MATE, SLC47A, norM, mdtK, dinF; multidrug resistance protein, MATE family
S2 vs S1	BjuB012304	2.23896	0.000259049	0.00966069	up	yes	GO:0050832|defense response to fungus;GO:0009834|plant-type secondary cell wall biogenesis;GO:1901348|positive regulation of secondary cell wall biogenesis;GO:0045893|positive regulation of transcription, DNA-templated;GO:2000652|regulation of secondary cell wall biogenesis;GO:0009751|response to salicylic acid;GO:0006351|transcription, DNA-templated;	GO:0005634|nucleus;	GO:0003677|DNA binding;GO:0003700|transcription factor activity, sequence-specific DNA binding;	K09422	MYBP; myb proto-oncogene protein, plant
S2 vs S1	BjuB012305	1.65694	0.00121645	0.0297895	up	yes	.	.	.	.	.
S2 vs S1	BjuB012381	2.51955	6.90308e-05	0.0034499	up	yes	GO:0009082|branched-chain amino acid biosynthetic process;GO:0019761|glucosinolate biosynthetic process;GO:0009098|leucine biosynthetic process;GO:0009651|response to salt stress;	GO:0009507|chloroplast;GO:0009570|chloroplast stroma;GO:0009536|plastid;	GO:0003862|3-isopropylmalate dehydrogenase activity;GO:0000287|magnesium ion binding;GO:0051287|NAD binding;	K00052	leuB; 3-isopropylmalate dehydrogenase [EC:1.1.1.85]
S2 vs S1	BjuB012507	2.27863	0.00129087	0.0311397	up	yes	.	GO:0005887|integral component of plasma membrane;	GO:0008271|secondary active sulfate transmembrane transporter activity;GO:0015293|symporter activity;	K17469	SULTR2; sulfate transporter 2, low-affinity
S2 vs S1	BjuB012578	2.21565	0.00177521	0.0387239	up	yes	GO:0009834|plant-type secondary cell wall biogenesis;	GO:0031225|anchored component of membrane;GO:0005886|plasma membrane;	.	.	.
S2 vs S1	BjuB012594	1.83784	0.000125256	0.00549447	up	yes	GO:0046916|cellular transition metal ion homeostasis;GO:0010286|heat acclimation;GO:0030001|metal ion transport;	GO:0005737|cytoplasm;GO:0031965|nuclear membrane;GO:0005886|plasma membrane;GO:0009506|plasmodesma;	GO:0046914|transition metal ion binding;	.	.
S2 vs S1	BjuB012610	1.97766	0.0023072	0.0465914	up	yes	GO:0048498|establishment of petal orientation;GO:0046621|negative regulation of organ growth;GO:0090428|perianth development;GO:0048441|petal development;GO:0009909|regulation of flower development;GO:0006355|regulation of transcription, DNA-templated;GO:0010200|response to chitin;GO:0048442|sepal development;GO:0006351|transcription, DNA-templated;	GO:0005634|nucleus;	GO:0003677|DNA binding;GO:0042803|protein homodimerization activity;GO:0003700|transcription factor activity, sequence-specific DNA binding;	.	.
S2 vs S1	BjuB012654	2.39864	6.53448e-05	0.00329178	up	yes	GO:0042742|defense response to bacterium;	.	GO:0043531|ADP binding;GO:0005524|ATP binding;	.	.
S2 vs S1	BjuB012750	3.13482	1.35583e-05	0.000960375	up	yes	GO:0046274|lignin catabolic process;	GO:0048046|apoplast;	GO:0005507|copper ion binding;GO:0052716|hydroquinone:oxygen oxidoreductase activity;GO:0016722|oxidoreductase activity, oxidizing metal ions;	K05909	E1.10.3.2; laccase [EC:1.10.3.2]
S2 vs S1	BjuB012967	1.51887	0.000536599	0.0165129	up	yes	GO:0006810|transport;	GO:0016021|integral component of membrane;	.	.	.
S2 vs S1	BjuB013107	2.28937	0.000794886	0.022052	up	yes	GO:0071369|cellular response to ethylene stimulus;GO:0071281|cellular response to iron ion;GO:0071732|cellular response to nitric oxide;GO:0030418|nicotianamine biosynthetic process;GO:0010233|phloem transport;GO:0009555|pollen development;GO:0009860|pollen tube growth;GO:0010043|response to zinc ion;	.	GO:0030410|nicotianamine synthase activity;	K05953	E2.5.1.43; nicotianamine synthase [EC:2.5.1.43]
S2 vs S1	BjuB013265	2.54004	0.000404472	0.0134203	up	yes	GO:0019953|sexual reproduction;	GO:0005576|extracellular region;	.	.	.
S2 vs S1	BjuB013292	2.71763	0.000316293	0.0113477	up	yes	GO:0033310|chlorophyll a catabolic process;GO:0070988|demethylation;GO:0010150|leaf senescence;	GO:0005737|cytoplasm;	GO:0052689|carboxylic ester hydrolase activity;GO:0035560|pheophoridase activity;GO:0042803|protein homodimerization activity;	K13544	PPD, MES16; pheophorbidase [EC:3.1.1.82]
S2 vs S1	BjuB013293	1.63531	0.00179674	0.0390057	up	yes	GO:0000398|mRNA splicing, via spliceosome;	GO:0005737|cytoplasm;GO:0005634|nucleus;GO:0005681|spliceosomal complex;	GO:0005524|ATP binding;GO:0004004|ATP-dependent RNA helicase activity;GO:0044822|poly(A) RNA binding;	K12813	DHX16; pre-mRNA-splicing factor ATP-dependent RNA helicase DHX16 [EC:3.6.4.13]
S2 vs S1	BjuB013384	1.6352	0.000603176	0.0179521	up	yes	GO:0009813|flavonoid biosynthetic process;GO:0052696|flavonoid glucuronidation;GO:0009636|response to toxic substance;	GO:0043231|intracellular membrane-bounded organelle;	GO:0080043|quercetin 3-O-glucosyltransferase activity;GO:0080044|quercetin 7-O-glucosyltransferase activity;	.	.
S2 vs S1	BjuB013434	1.42423	0.000204927	0.00806233	up	yes	GO:0009970|cellular response to sulfate starvation;GO:0070814|hydrogen sulfide biosynthetic process;GO:0070206|protein trimerization;GO:0000103|sulfate assimilation;	GO:0009507|chloroplast;GO:0009570|chloroplast stroma;	GO:0004020|adenylylsulfate kinase activity;GO:0005524|ATP binding;GO:0004781|sulfate adenylyltransferase (ATP) activity;	K13811	PAPSS; 3'-phosphoadenosine 5'-phosphosulfate synthase [EC:2.7.7.4 2.7.1.25]
S2 vs S1	BjuB013444	1.76041	3.59344e-05	0.00205408	up	yes	.	.	.	.	.
S2 vs S1	BjuB014128	2.15634	0.0016071	0.0362362	up	yes	GO:0006777|Mo-molybdopterin cofactor biosynthetic process;GO:0043545|molybdopterin cofactor metabolic process;	.	GO:0016829|lyase activity;GO:0008265|Mo-molybdopterin cofactor sulfurase activity;GO:0030151|molybdenum ion binding;GO:0030170|pyridoxal phosphate binding;GO:0016740|transferase activity;	K15631	ABA3; molybdenum cofactor sulfurtransferase [EC:2.8.1.9]
S2 vs S1	BjuB014137	2.59827	0.000466321	0.0149987	up	yes	GO:0042742|defense response to bacterium;GO:0006468|protein phosphorylation;	GO:0016021|integral component of membrane;GO:0005886|plasma membrane;GO:0009506|plasmodesma;	GO:0005524|ATP binding;GO:0004674|protein serine/threonine kinase activity;	.	.
S2 vs S1	BjuB014348	2.19631	0.00226424	0.045946	up	yes	GO:0042546|cell wall biogenesis;GO:0071555|cell wall organization;GO:0010411|xyloglucan metabolic process;	GO:0048046|apoplast;GO:0005618|cell wall;GO:0005794|Golgi apparatus;	GO:0004553|hydrolase activity, hydrolyzing O-glycosyl compounds;GO:0016762|xyloglucan:xyloglucosyl transferase activity;	K08235	E2.4.1.207; xyloglucan:xyloglucosyl transferase [EC:2.4.1.207]
S2 vs S1	BjuB014379	1.66497	0.00242747	0.0480223	up	yes	GO:0030154|cell differentiation;GO:0010014|meristem initiation;GO:0045597|positive regulation of cell differentiation;GO:0008284|positive regulation of cell proliferation;GO:0010072|primary shoot apical meristem specification;GO:0010067|procambium histogenesis;GO:0009733|response to auxin;GO:0006351|transcription, DNA-templated;GO:0010089|xylem development;	GO:0005634|nucleus;	GO:0003677|DNA binding;GO:0008289|lipid binding;GO:0003700|transcription factor activity, sequence-specific DNA binding;	K09338	HD-ZIP; homeobox-leucine zipper protein
S2 vs S1	BjuB014501	1.49934	0.00168396	0.0372303	up	yes	GO:0009631|cold acclimation;GO:0032508|DNA duplex unwinding;GO:0006355|regulation of transcription, DNA-templated;GO:0009409|response to cold;GO:0009651|response to salt stress;GO:0009414|response to water deprivation;GO:0010501|RNA secondary structure unwinding;	GO:0005737|cytoplasm;GO:0005634|nucleus;	GO:0003690|double-stranded DNA binding;GO:0003723|RNA binding;GO:0003697|single-stranded DNA binding;GO:0008270|zinc ion binding;	K09250	CNBP; cellular nucleic acid-binding protein
S2 vs S1	BjuB014616	2.293	7.82132e-11	3.10943e-08	up	yes	GO:0006867|asparagine transport;GO:0015810|aspartate transport;GO:0015808|L-alanine transport;GO:0015825|L-serine transport;GO:0006814|sodium ion transport;	GO:0016021|integral component of membrane;	GO:0015180|L-alanine transmembrane transporter activity;GO:0015182|L-asparagine transmembrane transporter activity;GO:0015183|L-aspartate transmembrane transporter activity;GO:0005313|L-glutamate transmembrane transporter activity;GO:0015186|L-glutamine transmembrane transporter activity;GO:0005290|L-histidine transmembrane transporter activity;GO:0015190|L-leucine transmembrane transporter activ…	K14994	SLC38A7_8; solute carrier family 38 (sodium-coupled neutral amino acid transporter), member 7/8
S2 vs S1	BjuB014735	2.19761	0.00180103	0.0390057	up	yes	GO:0009408|response to heat;	GO:0005737|cytoplasm;	.	K13993	HSP20; HSP20 family protein
S2 vs S1	BjuB014757	3.11678	3.70171e-06	0.000336117	up	yes	GO:0050832|defense response to fungus;GO:0009834|plant-type secondary cell wall biogenesis;GO:1901348|positive regulation of secondary cell wall biogenesis;GO:0045893|positive regulation of transcription, DNA-templated;GO:2000652|regulation of secondary cell wall biogenesis;GO:0009751|response to salicylic acid;GO:0006351|transcription, DNA-templated;	GO:0005634|nucleus;	GO:0003677|DNA binding;GO:0003700|transcription factor activity, sequence-specific DNA binding;	K09422	MYBP; myb proto-oncogene protein, plant
S2 vs S1	BjuB015060	1.83579	0.000814966	0.0224212	up	yes	GO:0016049|cell growth;GO:0010215|cellulose microfibril organization;GO:0009834|plant-type secondary cell wall biogenesis;	GO:0031225|anchored component of membrane;GO:0005886|plasma membrane;GO:0005774|vacuolar membrane;	.	.	.
S2 vs S1	BjuB015108	1.32215	0.00150891	0.034771	up	yes	GO:0007131|reciprocal meiotic recombination;	GO:0009507|chloroplast;GO:0005875|microtubule associated complex;GO:0000795|synaptonemal complex;	.	.	.
S2 vs S1	BjuB015139	2.80679	1.86239e-07	2.72138e-05	up	yes	GO:0030244|cellulose biosynthetic process;GO:0009832|plant-type cell wall biogenesis;GO:0009833|plant-type primary cell wall biogenesis;GO:0009834|plant-type secondary cell wall biogenesis;GO:0010400|rhamnogalacturonan I side chain metabolic process;	GO:0010330|cellulose synthase complex;GO:0009507|chloroplast;GO:0005794|Golgi apparatus;GO:0016021|integral component of membrane;GO:0005886|plasma membrane;	GO:0016760|cellulose synthase (UDP-forming) activity;GO:0008270|zinc ion binding;	K10999	CESA; cellulose synthase A [EC:2.4.1.12]
S2 vs S1	BjuB015313	1.29195	0.000151892	0.00643267	up	yes	GO:0046686|response to cadmium ion;GO:0009409|response to cold;GO:0009413|response to flooding;GO:0009749|response to glucose;GO:0001666|response to hypoxia;GO:0010555|response to mannitol;GO:0006970|response to osmotic stress;GO:0072708|response to sorbitol;GO:0009744|response to sucrose;GO:0009414|response to water deprivation;GO:0005985|sucrose metabolic process;	GO:0005829|cytosol;GO:0009506|plasmodesma;	GO:0016157|sucrose synthase activity;	K00695	E2.4.1.13; sucrose synthase [EC:2.4.1.13]
S2 vs S1	BjuB015396	2.36512	0.000151387	0.00642363	up	yes	.	.	.	.	.
S2 vs S1	BjuB015401	2.5606	0.000644762	0.0188304	up	yes	GO:0009788|negative regulation of abscisic acid-activated signaling pathway;GO:1902039|negative regulation of seed dormancy process;GO:0009939|positive regulation of gibberellic acid mediated signaling pathway;GO:0010030|positive regulation of seed germination;GO:0048838|release of seed from dormancy;	GO:0005886|plasma membrane;	GO:0046872|metal ion binding;GO:0005267|potassium channel activity;GO:0004722|protein serine/threonine phosphatase activity;	K14497	PP2C; protein phosphatase 2C [EC:3.1.3.16]
S2 vs S1	BjuB015835	1.46549	2.2485e-05	0.00143658	up	yes	GO:0034214|protein hexamerization;GO:0019538|protein metabolic process;	GO:0009507|chloroplast;GO:0009941|chloroplast envelope;GO:0009570|chloroplast stroma;	GO:0005524|ATP binding;GO:0016887|ATPase activity;GO:0042803|protein homodimerization activity;	.	.
S2 vs S1	BjuB015889	1.97453	0.00149421	0.0345368	up	yes	GO:0070370|cellular heat acclimation;GO:0034605|cellular response to heat;GO:0009409|response to cold;GO:0006970|response to osmotic stress;GO:0009651|response to salt stress;GO:0006351|transcription, DNA-templated;	GO:0005634|nucleus;	GO:0043565|sequence-specific DNA binding;GO:0003700|transcription factor activity, sequence-specific DNA binding;	K13423	WRKY25; WRKY transcription factor 25
S2 vs S1	BjuB016006	3.24286	4.30881e-06	0.000375778	up	yes	GO:0006869|lipid transport;GO:0009862|systemic acquired resistance, salicylic acid mediated signaling pathway;	GO:0048046|apoplast;GO:0005783|endoplasmic reticulum;GO:0009506|plasmodesma;	GO:0005504|fatty acid binding;GO:0043621|protein self-association;GO:0008270|zinc ion binding;	.	.
S2 vs S1	BjuB016149	1.7604	0.000434281	0.0141853	up	yes	GO:0071395|cellular response to jasmonic acid stimulus;GO:0071446|cellular response to salicylic acid stimulus;GO:0009617|response to bacterium;GO:0009611|response to wounding;	GO:0005886|plasma membrane;	GO:0005524|ATP binding;GO:0004674|protein serine/threonine kinase activity;	.	.
S2 vs S1	BjuB016365	1.2796	0.00148871	0.0344676	up	yes	GO:0006355|regulation of transcription, DNA-templated;GO:0046686|response to cadmium ion;GO:0009735|response to cytokinin;GO:0034976|response to endoplasmic reticulum stress;GO:0006351|transcription, DNA-templated;	GO:0005618|cell wall;GO:0005783|endoplasmic reticulum;GO:0005788|endoplasmic reticulum lumen;GO:0016592|mediator complex;GO:0016020|membrane;GO:0005730|nucleolus;GO:0005634|nucleus;GO:0005886|plasma membrane;GO:0009506|plasmodesma;GO:0005774|vacuolar membrane;GO:0005773|vacuole;	GO:0005524|ATP binding;	K09490	HSPA5, BIP; heat shock 70kDa protein 5
S2 vs S1	BjuB016457	2.28393	8.34959e-05	0.00400499	up	yes	GO:0006355|regulation of transcription, DNA-templated;GO:0006351|transcription, DNA-templated;	GO:0016592|mediator complex;GO:0005730|nucleolus;GO:0005634|nucleus;	GO:0043565|sequence-specific DNA binding;GO:0003700|transcription factor activity, sequence-specific DNA binding;	.	.
S2 vs S1	BjuB016556	1.51333	0.000180334	0.00724768	up	yes	.	.	.	.	.
S2 vs S1	BjuB016636	2.12669	2.30156e-08	4.59573e-06	up	yes	GO:0009904|chloroplast accumulation movement;GO:0009903|chloroplast avoidance movement;	GO:0005829|cytosol;	.	.	.
S2 vs S1	BjuB016734	2.34463	0.000278389	0.0102205	up	yes	GO:0042128|nitrate assimilation;GO:0006809|nitric oxide biosynthetic process;	.	GO:0020037|heme binding;GO:0030151|molybdenum ion binding;GO:0043546|molybdopterin cofactor binding;GO:0009703|nitrate reductase (NADH) activity;GO:0050464|nitrate reductase (NADPH) activity;	K10534	NR; nitrate reductase (NAD(P)H) [EC:1.7.1.1 1.7.1.2 1.7.1.3]
S2 vs S1	BjuB016882	3.19011	2.31018e-05	0.00146685	up	yes	GO:0031365|N-terminal protein amino acid modification;GO:0070084|protein initiator methionine removal;	GO:0005737|cytoplasm;	GO:0046872|metal ion binding;GO:0070006|metalloaminopeptidase activity;	K01265	map; methionyl aminopeptidase [EC:3.4.11.18]
S2 vs S1	BjuB016909	2.95112	6.24387e-05	0.00317804	up	yes	GO:0016998|cell wall macromolecule catabolic process;GO:0006032|chitin catabolic process;GO:0006952|defense response;GO:0000272|polysaccharide catabolic process;	GO:0005615|extracellular space;	GO:0008061|chitin binding;GO:0004568|chitinase activity;	K01183	E3.2.1.14; chitinase [EC:3.2.1.14]
S2 vs S1	BjuB016926	1.77758	0.000162679	0.00674704	up	yes	.	GO:0012505|endomembrane system;GO:0031303|integral component of endosome membrane;	GO:0005509|calcium ion binding;	K13448	CML; calcium-binding protein CML
S2 vs S1	BjuB016999	1.06243	0.0011036	0.0276394	up	yes	.	.	.	.	.
S2 vs S1	BjuB017105	2.41101	0.00153645	0.035167	up	yes	GO:0009873|ethylene-activated signaling pathway;GO:0045893|positive regulation of transcription, DNA-templated;GO:0048510|regulation of timing of transition from vegetative to reproductive phase;GO:0006351|transcription, DNA-templated;	GO:0005634|nucleus;	GO:0003677|DNA binding;GO:0003700|transcription factor activity, sequence-specific DNA binding;	.	.
S2 vs S1	BjuB017116	2.78386	7.89012e-07	9.17971e-05	up	yes	GO:0048658|anther wall tapetum development;GO:0006952|defense response;GO:0009555|pollen development;GO:0010623|developmental programmed cell death;GO:0051603|proteolysis involved in cellular protein catabolic process;	GO:0005783|endoplasmic reticulum;GO:0005615|extracellular space;GO:0005764|lysosome;GO:0009505|plant-type cell wall;GO:0000325|plant-type vacuole;	GO:0004197|cysteine-type endopeptidase activity;	K16292	CEP, CYSEP; KDEL-tailed cysteine endopeptidase [EC:3.4.22.-]
S2 vs S1	BjuB017144	1.54333	0.000867273	0.0234653	up	yes	GO:0045165|cell fate commitment;GO:0001708|cell fate specification;GO:0010051|xylem and phloem pattern formation;GO:0010089|xylem development;	GO:0005634|nucleus;	GO:0043565|sequence-specific DNA binding;GO:0003700|transcription factor activity, sequence-specific DNA binding;	.	.
S2 vs S1	BjuB017219	2.23718	0.00150038	0.0346412	up	yes	GO:0006810|transport;	GO:0016021|integral component of membrane;GO:0005886|plasma membrane;	GO:0022857|transmembrane transporter activity;	.	.
S2 vs S1	BjuB017336	1.29082	0.000334398	0.0117409	up	yes	GO:0033169|histone H3-K9 demethylation;GO:0048366|leaf development;GO:0035067|negative regulation of histone acetylation;GO:0006355|regulation of transcription, DNA-templated;GO:0009741|response to brassinosteroid;GO:0006351|transcription, DNA-templated;GO:0009826|unidimensional cell growth;GO:0010228|vegetative to reproductive phase transition of meristem;	GO:0005634|nucleus;	GO:0051213|dioxygenase activity;GO:0046872|metal ion binding;GO:0003676|nucleic acid binding;	.	.
S2 vs S1	BjuB017371	1.84394	0.00185852	0.0399681	up	yes	GO:0050832|defense response to fungus;GO:0033611|oxalate catabolic process;GO:0010030|positive regulation of seed germination;GO:0046686|response to cadmium ion;GO:0009735|response to cytokinin;GO:0010214|seed coat development;	GO:0048046|apoplast;GO:0009507|chloroplast;GO:0009570|chloroplast stroma;GO:0005737|cytoplasm;GO:0009506|plasmodesma;	GO:0005524|ATP binding;GO:0050203|oxalate-CoA ligase activity;	.	.
S2 vs S1	BjuB017791	1.45574	1.44817e-08	3.05771e-06	up	yes	GO:0052544|defense response by callose deposition in cell wall;GO:0042742|defense response to bacterium;GO:0009813|flavonoid biosynthetic process;GO:0052696|flavonoid glucuronidation;GO:0019761|glucosinolate biosynthetic process;	GO:0043231|intracellular membrane-bounded organelle;	GO:0080043|quercetin 3-O-glucosyltransferase activity;GO:0080044|quercetin 7-O-glucosyltransferase activity;GO:0047251|thiohydroximate beta-D-glucosyltransferase activity;	K11820	UGT74B1; N-hydroxythioamide S-beta-glucosyltransferase [EC:2.4.1.195]
S2 vs S1	BjuB017837	2.5263	0.00017339	0.0070651	up	yes	GO:0007049|cell cycle;GO:0051301|cell division;	GO:0009507|chloroplast;GO:0005794|Golgi apparatus;GO:0016021|integral component of membrane;GO:0005886|plasma membrane;	GO:0008289|lipid binding;GO:0002020|protease binding;GO:0005215|transporter activity;	.	.
S2 vs S1	BjuB017943	1.35086	0.00200004	0.042169	up	yes	GO:0006355|regulation of transcription, DNA-templated;GO:0006351|transcription, DNA-templated;	GO:0005634|nucleus;	GO:0043565|sequence-specific DNA binding;GO:0003700|transcription factor activity, sequence-specific DNA binding;	.	.
S2 vs S1	BjuB017980	2.29808	0.000629025	0.0184563	up	yes	.	.	.	.	.
S2 vs S1	BjuB018038	2.5621	0.000751009	0.021136	up	yes	GO:0046323|glucose import;GO:0035428|hexose transmembrane transport;	GO:0005887|integral component of plasma membrane;GO:0005886|plasma membrane;	GO:0005355|glucose transmembrane transporter activity;GO:0005351|sugar:proton symporter activity;	.	.
S2 vs S1	BjuB018315	2.86873	0.000155094	0.00652445	up	yes	GO:0009585|red, far-red light phototransduction;	GO:0080008|Cul4-RING E3 ubiquitin ligase complex;GO:0005634|nucleus;	GO:0005524|ATP binding;GO:0004672|protein kinase activity;	.	.
S2 vs S1	BjuB018581	2.21204	0.00213087	0.0440024	up	yes	.	.	GO:0051213|dioxygenase activity;GO:0046872|metal ion binding;	.	.
S2 vs S1	BjuB019210	2.16261	0.00203073	0.0425727	up	yes	.	.	.	.	.
S2 vs S1	BjuB019218	2.37094	2.54181e-05	0.00158205	up	yes	GO:0045893|positive regulation of transcription, DNA-templated;GO:0009409|response to cold;GO:0050826|response to freezing;GO:0045492|xylan biosynthetic process;	GO:0005794|Golgi apparatus;GO:0000139|Golgi membrane;GO:0016021|integral component of membrane;	GO:0016413|O-acetyltransferase activity;GO:1990538|xylan O-acetyltransferase activity;	.	.
S2 vs S1	BjuB019316	1.22605	0.00157059	0.0357514	up	yes	.	.	.	.	.
S2 vs S1	BjuB019411	2.05098	0.00112307	0.0280318	up	yes	GO:0006952|defense response;GO:0010150|leaf senescence;GO:0010200|response to chitin;GO:0006351|transcription, DNA-templated;	GO:0005634|nucleus;	GO:0043565|sequence-specific DNA binding;GO:0003700|transcription factor activity, sequence-specific DNA binding;	K13425	WRKY22; WRKY transcription factor 22
S2 vs S1	BjuB019836	3.16797	6.58382e-06	0.000525921	up	yes	GO:0010047|fruit dehiscence;GO:0009834|plant-type secondary cell wall biogenesis;GO:0045893|positive regulation of transcription, DNA-templated;GO:0006351|transcription, DNA-templated;	GO:0005634|nucleus;	GO:0003677|DNA binding;GO:0003700|transcription factor activity, sequence-specific DNA binding;	.	.
S2 vs S1	BjuB019926	1.38542	0.00106797	0.0270542	up	yes	.	.	.	.	.
S2 vs S1	BjuB019970	2.27794	2.71962e-05	0.00167617	up	yes	GO:0019253|reductive pentose-phosphate cycle;GO:0046686|response to cadmium ion;	GO:0009507|chloroplast;GO:0009570|chloroplast stroma;GO:0009535|chloroplast thylakoid membrane;GO:0009536|plastid;	GO:0046872|metal ion binding;GO:0004802|transketolase activity;	K00615	E2.2.1.1, tktA, tktB; transketolase [EC:2.2.1.1]
S2 vs S1	BjuB020242	2.1978	1.15338e-05	0.000838506	up	yes	.	.	.	.	.
S2 vs S1	BjuB020393	2.07345	0.00205871	0.0429952	up	yes	.	.	.	.	.
S2 vs S1	BjuB020451	3.72846	2.96286e-07	3.9741e-05	up	yes	GO:0009908|flower development;GO:0010228|vegetative to reproductive phase transition of meristem;	GO:0005737|cytoplasm;	.	.	.
S2 vs S1	BjuB020485	1.98939	0.00115384	0.0286861	up	yes	GO:0007275|multicellular organismal development;GO:0072593|reactive oxygen species metabolic process;GO:0009651|response to salt stress;	GO:0005739|mitochondrion;GO:0016363|nuclear matrix;	GO:0003950|NAD+ ADP-ribosyltransferase activity;	.	.
S2 vs S1	BjuB020531	1.91967	0.000883274	0.0238106	up	yes	.	GO:0005576|extracellular region;	GO:0003993|acid phosphatase activity;GO:0046872|metal ion binding;	.	.
S2 vs S1	BjuB020599	2.79949	7.15025e-06	0.000564461	up	yes	GO:0032259|methylation;	GO:0005768|endosome;GO:0005794|Golgi apparatus;GO:0000139|Golgi membrane;GO:0016021|integral component of membrane;GO:0005802|trans-Golgi network;GO:0005774|vacuolar membrane;	GO:0008757|S-adenosylmethionine-dependent methyltransferase activity;	.	.
S2 vs S1	BjuB020616	2.72395	1.03335e-05	0.000768981	up	yes	.	.	GO:0008234|cysteine-type peptidase activity;	.	.
S2 vs S1	BjuB020645	1.05603	0.00195954	0.0414586	up	yes	.	.	GO:0018580|nitronate monooxygenase activity;	K00459	ncd2, npd; nitronate monooxygenase [EC:1.13.12.16]
S2 vs S1	BjuB020702	1.81932	0.00129684	0.0312041	up	yes	GO:0045087|innate immune response;GO:0009723|response to ethylene;GO:0009753|response to jasmonic acid;GO:0009611|response to wounding;	.	.	.	.
S2 vs S1	BjuB020724	2.73663	4.13028e-05	0.00228402	up	yes	GO:0009734|auxin-activated signaling pathway;GO:0009742|brassinosteroid mediated signaling pathway;GO:0045454|cell redox homeostasis;GO:0010305|leaf vascular tissue pattern formation;GO:0006970|response to osmotic stress;	GO:0005623|cell;	.	.	.
S2 vs S1	BjuB020967	2.63364	8.18008e-05	0.00394512	up	yes	GO:0071555|cell wall organization;GO:0010417|glucuronoxylan biosynthetic process;GO:0009834|plant-type secondary cell wall biogenesis;	GO:0005794|Golgi apparatus;GO:0000139|Golgi membrane;GO:0016021|integral component of membrane;	GO:0015020|glucuronosyltransferase activity;	.	.
S2 vs S1	BjuB021008	2.70889	0.000225463	0.00865169	up	yes	GO:0009910|negative regulation of flower development;GO:0010228|vegetative to reproductive phase transition of meristem;	GO:0005737|cytoplasm;GO:0005634|nucleus;	.	.	.
S2 vs S1	BjuB021009	1.38533	0.000304977	0.0109954	up	yes	GO:0022900|electron transport chain;	GO:0009507|chloroplast;GO:0009536|plastid;	GO:0051537|2 iron, 2 sulfur cluster binding;GO:0009055|electron carrier activity;GO:0071949|FAD binding;GO:0046872|metal ion binding;GO:0016491|oxidoreductase activity;	K02639	petF; ferredoxin
S2 vs S1	BjuB021301	2.31949	0.00124298	0.0302598	up	yes	GO:0048870|cell motility;GO:0030837|negative regulation of actin filament polymerization;GO:0050764|regulation of phagocytosis;GO:0030587|sorocarp development;	GO:0005737|cytoplasm;	GO:0045159|myosin II binding;	.	.
S2 vs S1	BjuB021313	2.52721	0.000482689	0.0153131	up	yes	GO:0006397|mRNA processing;	GO:0005737|cytoplasm;GO:0005634|nucleus;	GO:0000166|nucleotide binding;GO:0003723|RNA binding;	K13207	CUGBP, BRUNOL, CELF; CUG-BP- and ETR3-like factor
S2 vs S1	BjuB021688	1.71264	0.00132949	0.0318162	up	yes	GO:0071215|cellular response to abscisic acid stimulus;GO:0071472|cellular response to salt stress;GO:0042631|cellular response to water deprivation;GO:0045893|positive regulation of transcription, DNA-templated;GO:2000214|regulation of proline metabolic process;GO:2000377|regulation of reactive oxygen species metabolic process;GO:0006366|transcription from RNA polymerase II promoter;	GO:0005634|nucleus;	GO:0001046|core promoter sequence-specific DNA binding;GO:0043565|sequence-specific DNA binding;GO:0003700|transcription factor activity, sequence-specific DNA binding;GO:0001228|transcriptional activator activity, RNA polymerase II transcription regulatory region sequence-specific binding;	.	.
S2 vs S1	BjuB021730	2.39461	0.000450792	0.0146057	up	yes	GO:0098542|defense response to other organism;GO:0019761|glucosinolate biosynthetic process;GO:0009684|indoleacetic acid biosynthetic process;GO:0009625|response to insect;	GO:0005783|endoplasmic reticulum;GO:0005789|endoplasmic reticulum membrane;GO:0016021|integral component of membrane;GO:0016020|membrane;	GO:0020037|heme binding;GO:0005506|iron ion binding;GO:0016709|oxidoreductase activity, acting on paired donors, with incorporation or reduction of molecular oxygen, NAD(P)H as one donor, and incorporation of one atom of oxygen;	K12154	CYP79F1; cytochrome P450, family 79, subfamily F, polypeptide 1 [EC:1.14.13.-]
S2 vs S1	BjuB021848	1.49561	0.000394626	0.0132128	up	yes	GO:0007155|cell adhesion;GO:0010289|homogalacturonan biosynthetic process;GO:0009735|response to cytokinin;GO:0048364|root development;GO:0048367|shoot system development;	GO:0005768|endosome;GO:0005794|Golgi apparatus;GO:0000139|Golgi membrane;GO:0016021|integral component of membrane;GO:0005802|trans-Golgi network;GO:0005774|vacuolar membrane;	GO:0008168|methyltransferase activity;GO:0008757|S-adenosylmethionine-dependent methyltransferase activity;	.	.
S2 vs S1	BjuB021916	1.38204	5.23495e-05	0.00277194	up	yes	.	GO:0016021|integral component of membrane;GO:0005886|plasma membrane;	GO:0005524|ATP binding;GO:0004674|protein serine/threonine kinase activity;	.	.
S2 vs S1	BjuB021932	2.24507	0.00148496	0.0343989	up	yes	.	.	GO:0046872|metal ion binding;GO:0016491|oxidoreductase activity;	.	.
S2 vs S1	BjuB022143	2.54256	1.12473e-08	2.50674e-06	up	yes	.	GO:0009941|chloroplast envelope;GO:0031969|chloroplast membrane;GO:0016021|integral component of membrane;GO:0016020|membrane;GO:0009536|plastid;	GO:0005524|ATP binding;GO:0005471|ATP:ADP antiporter activity;	K03301	TC.AAA; ATP:ADP antiporter, AAA family
S2 vs S1	BjuB022228	2.30493	0.00247843	0.0485659	up	yes	GO:0009834|plant-type secondary cell wall biogenesis;GO:0045893|positive regulation of transcription, DNA-templated;GO:0006351|transcription, DNA-templated;	GO:0016020|membrane;GO:0005634|nucleus;	GO:0003677|DNA binding;GO:0003700|transcription factor activity, sequence-specific DNA binding;	.	.
S2 vs S1	BjuB022229	1.42699	0.00146935	0.0341448	up	yes	GO:0030163|protein catabolic process;GO:0009737|response to abscisic acid;GO:0009414|response to water deprivation;GO:0009627|systemic acquired resistance;	GO:0005783|endoplasmic reticulum;	GO:0004190|aspartic-type endopeptidase activity;GO:0070001|aspartic-type peptidase activity;GO:0003677|DNA binding;	.	.
S2 vs S1	BjuB022406	2.37418	0.000253814	0.00953431	up	yes	GO:0010106|cellular response to iron ion starvation;GO:0055072|iron ion homeostasis;GO:0006357|regulation of transcription from RNA polymerase II promoter;GO:0006355|regulation of transcription, DNA-templated;GO:0006351|transcription, DNA-templated;	GO:0090575|RNA polymerase II transcription factor complex;	GO:0000977|RNA polymerase II regulatory region sequence-specific DNA binding;GO:0003700|transcription factor activity, sequence-specific DNA binding;	.	.
S2 vs S1	BjuB022954	1.65549	3.20632e-05	0.00187655	up	yes	.	.	GO:0046872|metal ion binding;GO:0004722|protein serine/threonine phosphatase activity;	K14803	PTC2_3; protein phosphatase 2C homolog 2/3 [EC:3.1.3.16]
S2 vs S1	BjuB022965	3.06693	2.22586e-05	0.00142769	up	yes	GO:0009834|plant-type secondary cell wall biogenesis;GO:0045893|positive regulation of transcription, DNA-templated;GO:0006351|transcription, DNA-templated;	GO:0016020|membrane;GO:0005634|nucleus;	GO:0003677|DNA binding;GO:0003700|transcription factor activity, sequence-specific DNA binding;	.	.
S2 vs S1	BjuB023072	4.10811	1.71788e-09	4.9548e-07	up	yes	GO:0006014|D-ribose metabolic process;GO:0019252|starch biosynthetic process;	.	GO:0005524|ATP binding;GO:0008865|fructokinase activity;GO:0004747|ribokinase activity;	K00847	E2.7.1.4, scrK; fructokinase [EC:2.7.1.4]
S2 vs S1	BjuB023393	2.31377	0.00105052	0.0267503	up	yes	.	.	.	.	.
S2 vs S1	BjuB023409	1.83581	0.00109877	0.0275969	up	yes	GO:0006355|regulation of transcription, DNA-templated;GO:0006351|transcription, DNA-templated;	GO:0005634|nucleus;	GO:0003677|DNA binding;GO:0003700|transcription factor activity, sequence-specific DNA binding;	.	.
S2 vs S1	BjuB023428	2.82111	0.000207359	0.0081122	up	yes	.	GO:0016021|integral component of membrane;GO:0005886|plasma membrane;	.	.	.
S2 vs S1	BjuB023553	2.47713	0.00109646	0.0275546	up	yes	GO:0050832|defense response to fungus;GO:0009834|plant-type secondary cell wall biogenesis;GO:1901348|positive regulation of secondary cell wall biogenesis;GO:0045893|positive regulation of transcription, DNA-templated;GO:2000652|regulation of secondary cell wall biogenesis;GO:0009751|response to salicylic acid;GO:0006351|transcription, DNA-templated;	GO:0005634|nucleus;	GO:0003677|DNA binding;GO:0003700|transcription factor activity, sequence-specific DNA binding;	K09422	MYBP; myb proto-oncogene protein, plant
S2 vs S1	BjuB023629	4.66805	5.89226e-11	2.3855e-08	up	yes	GO:0009809|lignin biosynthetic process;GO:0046274|lignin catabolic process;	GO:0048046|apoplast;	GO:0005507|copper ion binding;GO:0052716|hydroquinone:oxygen oxidoreductase activity;GO:0016722|oxidoreductase activity, oxidizing metal ions;	.	.
S2 vs S1	BjuB023668	2.58754	0.000323704	0.0115106	up	yes	.	.	.	.	.
S2 vs S1	BjuB023974	1.30179	0.000624439	0.0183621	up	yes	.	GO:0016021|integral component of membrane;GO:0005886|plasma membrane;GO:0009506|plasmodesma;	GO:0005524|ATP binding;GO:0004674|protein serine/threonine kinase activity;	.	.
S2 vs S1	BjuB024112	2.1618	0.000395591	0.0132152	up	yes	GO:0006730|one-carbon metabolic process;GO:0033353|S-adenosylmethionine cycle;	GO:0005829|cytosol;GO:0016020|membrane;GO:0005886|plasma membrane;GO:0005773|vacuole;	GO:0004013|adenosylhomocysteinase activity;	K01251	E3.3.1.1, ahcY; adenosylhomocysteinase [EC:3.3.1.1]
S2 vs S1	BjuB024184	2.32409	0.00208661	0.0434339	up	yes	GO:0071281|cellular response to iron ion;GO:0009693|ethylene biosynthetic process;GO:0009835|fruit ripening;	.	GO:0016847|1-aminocyclopropane-1-carboxylate synthase activity;GO:0030170|pyridoxal phosphate binding;	K01762	ACS; 1-aminocyclopropane-1-carboxylate synthase [EC:4.4.1.14]
S2 vs S1	BjuB024768	3.34736	4.8682e-08	8.76852e-06	up	yes	GO:0009086|methionine biosynthetic process;	GO:0005886|plasma membrane;	GO:0046872|metal ion binding;GO:0008168|methyltransferase activity;	K00547	mmuM; homocysteine S-methyltransferase [EC:2.1.1.10]
S2 vs S1	BjuB025402	1.13196	7.28412e-05	0.00359956	up	yes	GO:0070940|dephosphorylation of RNA polymerase II C-terminal domain;GO:0009651|response to salt stress;GO:0006351|transcription, DNA-templated;	GO:0016591|DNA-directed RNA polymerase II, holoenzyme;GO:0005634|nucleus;	GO:0008420|CTD phosphatase activity;GO:0046872|metal ion binding;GO:0008022|protein C-terminus binding;GO:0003723|RNA binding;	.	.
S2 vs S1	BjuB025441	2.11675	0.00109609	0.0275546	up	yes	GO:0006869|lipid transport;GO:0009862|systemic acquired resistance, salicylic acid mediated signaling pathway;	GO:0048046|apoplast;GO:0005783|endoplasmic reticulum;GO:0009506|plasmodesma;	GO:0005504|fatty acid binding;GO:0043621|protein self-association;GO:0008270|zinc ion binding;	.	.
S2 vs S1	BjuB025589	2.34124	0.000670363	0.0193729	up	yes	GO:0006855|drug transmembrane transport;GO:0015850|organic hydroxy compound transport;GO:1901140|p-coumaryl alcohol transport;GO:1901141|regulation of lignin biosynthetic process;	GO:0016021|integral component of membrane;GO:0005886|plasma membrane;	GO:0005524|ATP binding;GO:0042626|ATPase activity, coupled to transmembrane movement of substances;	.	.
S2 vs S1	BjuB025653	3.05893	5.39472e-05	0.00284085	up	yes	GO:0009867|jasmonic acid mediated signaling pathway;GO:0009414|response to water deprivation;GO:0006351|transcription, DNA-templated;	GO:0005634|nucleus;	GO:0003677|DNA binding;GO:0003700|transcription factor activity, sequence-specific DNA binding;	.	.
S2 vs S1	BjuB025684	2.12555	0.000548129	0.016751	up	yes	GO:0070301|cellular response to hydrogen peroxide;GO:0019243|methylglyoxal catabolic process to D-lactate via S-lactoyl-glutathione;GO:1900409|positive regulation of cellular response to oxidative stress;GO:0006357|regulation of transcription from RNA polymerase II promoter;GO:0046686|response to cadmium ion;	GO:0005829|cytosol;GO:0005634|nucleus;GO:0005886|plasma membrane;GO:0009506|plasmodesma;GO:0005774|vacuolar membrane;GO:0005773|vacuole;	GO:0019172|glyoxalase III activity;GO:0003713|transcription coactivator activity;	K03152	thiJ; 4-methyl-5(b-hydroxyethyl)-thiazole monophosphate biosynthesis
S2 vs S1	BjuB025728	1.76467	0.0014693	0.0341448	up	yes	GO:0009873|ethylene-activated signaling pathway;GO:0045893|positive regulation of transcription, DNA-templated;GO:0009737|response to abscisic acid;GO:0009408|response to heat;GO:0009414|response to water deprivation;GO:0006351|transcription, DNA-templated;	GO:0005737|cytoplasm;GO:0005730|nucleolus;	GO:0043565|sequence-specific DNA binding;GO:0003713|transcription coactivator activity;GO:0003700|transcription factor activity, sequence-specific DNA binding;	K03627	MBF1; putative transcription factor
S2 vs S1	BjuB025747	1.66353	0.00143829	0.0336521	up	yes	GO:0015693|magnesium ion transport;	GO:0005769|early endosome;GO:0016021|integral component of membrane;GO:0016020|membrane;GO:0005886|plasma membrane;	GO:0015095|magnesium ion transmembrane transporter activity;	.	.
S2 vs S1	BjuB025849	1.08432	4.283e-05	0.00234788	up	yes	GO:0019521|D-gluconate metabolic process;GO:0009051|pentose-phosphate shunt, oxidative branch;GO:0046686|response to cadmium ion;GO:0009750|response to fructose;GO:0009749|response to glucose;GO:0009744|response to sucrose;	GO:0009507|chloroplast;GO:0009570|chloroplast stroma;GO:0005829|cytosol;GO:0005739|mitochondrion;GO:0009506|plasmodesma;GO:0009536|plastid;	GO:0008114|phosphogluconate 2-dehydrogenase activity;GO:0004616|phosphogluconate dehydrogenase (decarboxylating) activity;	K00033	PGD, gnd, gntZ; 6-phosphogluconate dehydrogenase [EC:1.1.1.44 1.1.1.343]
S2 vs S1	BjuB025985	1.41842	0.000182441	0.00731903	up	yes	GO:0006351|transcription, DNA-templated;	GO:0016602|CCAAT-binding factor complex;	GO:0003677|DNA binding;GO:0003700|transcription factor activity, sequence-specific DNA binding;	K08064	NFYA; nuclear transcription factor Y, alpha
S2 vs S1	BjuB026233	2.63206	0.000340661	0.0118838	up	yes	GO:0009058|biosynthetic process;	GO:0009986|cell surface;GO:0005783|endoplasmic reticulum;GO:0070062|extracellular exosome;GO:0016021|integral component of membrane;GO:0016020|membrane;	GO:0004064|arylesterase activity;GO:0016788|hydrolase activity, acting on ester bonds;GO:0016844|strictosidine synthase activity;	.	.
S2 vs S1	BjuB026272	2.28014	0.000813363	0.0224051	up	yes	GO:0071555|cell wall organization;GO:0010417|glucuronoxylan biosynthetic process;GO:0009834|plant-type secondary cell wall biogenesis;	GO:0005794|Golgi apparatus;GO:0000139|Golgi membrane;GO:0016021|integral component of membrane;	GO:0015020|glucuronosyltransferase activity;	.	.
S2 vs S1	BjuB026282	3.0521	1.78484e-08	3.66341e-06	up	yes	GO:0015790|UDP-xylose transport;	GO:0005768|endosome;GO:0005794|Golgi apparatus;GO:0000139|Golgi membrane;GO:0016021|integral component of membrane;GO:0005802|trans-Golgi network;	GO:0005464|UDP-xylose transmembrane transporter activity;	K15285	SLC35E3; solute carrier family 35, member E3
S2 vs S1	BjuB026545	1.58845	0.00149483	0.0345368	up	yes	.	.	.	.	.
S2 vs S1	BjuB026726	1.56421	3.10758e-05	0.00183335	up	yes	GO:0010197|polar nucleus fusion;GO:0009737|response to abscisic acid;GO:0010201|response to continuous far red light stimulus by the high-irradiance response system;GO:0009610|response to symbiotic fungus;GO:0006351|transcription, DNA-templated;	GO:0005737|cytoplasm;GO:0005634|nucleus;	GO:0003677|DNA binding;GO:0046982|protein heterodimerization activity;GO:0042803|protein homodimerization activity;GO:0003700|transcription factor activity, sequence-specific DNA binding;	.	.
S2 vs S1	BjuB026832	1.91454	7.90476e-07	9.17971e-05	up	yes	GO:0006066|alcohol metabolic process;GO:0055114|oxidation-reduction process;	GO:0016021|integral component of membrane;GO:0043231|intracellular membrane-bounded organelle;	GO:0050660|flavin adenine dinucleotide binding;GO:0046577|long-chain-alcohol oxidase activity;	K17756	FAO3; long-chain-alcohol oxidase [EC:1.1.3.20]
S2 vs S1	BjuB026851	1.70827	0.0022576	0.0459017	up	yes	GO:0010044|response to aluminum ion;	GO:0005887|integral component of plasma membrane;GO:0005886|plasma membrane;GO:0012506|vesicle membrane;	GO:0015075|ion transmembrane transporter activity;GO:0005460|UDP-glucose transmembrane transporter activity;	K02069	ABC.X2.P; putative ABC transport system permease protein
S2 vs S1	BjuB026895	2.85669	0.000157683	0.00660814	up	yes	.	GO:0009507|chloroplast;GO:0009535|chloroplast thylakoid membrane;GO:0010287|plastoglobule;	.	.	.
S2 vs S1	BjuB026896	2.47406	0.000166111	0.00683798	up	yes	.	GO:0005737|cytoplasm;GO:0005768|endosome;GO:0005794|Golgi apparatus;GO:0000139|Golgi membrane;GO:0016021|integral component of membrane;GO:0005802|trans-Golgi network;	GO:0016757|transferase activity, transferring glycosyl groups;	.	.
S2 vs S1	BjuB027250	1.75227	0.00100808	0.0261325	up	yes	GO:0008152|metabolic process;	.	GO:0016787|hydrolase activity;	.	.
S2 vs S1	BjuB027284	2.66861	0.000369835	0.012593	up	yes	GO:0008643|carbohydrate transport;GO:0051260|protein homooligomerization;	GO:0016021|integral component of membrane;GO:0005887|integral component of plasma membrane;GO:0005886|plasma membrane;	GO:0051119|sugar transmembrane transporter activity;	K15382	SLC50A, SWEET; solute carrier family 50 (sugar transporter)
S2 vs S1	BjuB027377	1.40422	0.000793824	0.0220457	up	yes	GO:0009873|ethylene-activated signaling pathway;GO:0006351|transcription, DNA-templated;	GO:0005634|nucleus;	GO:0003700|transcription factor activity, sequence-specific DNA binding;GO:0044212|transcription regulatory region DNA binding;	K09287	RAV; RAV-like factor
S2 vs S1	BjuB027444	2.16362	4.21955e-05	0.00231598	up	yes	GO:0045087|innate immune response;GO:0031347|regulation of defense response;	GO:0016021|integral component of membrane;GO:0005886|plasma membrane;	GO:0005524|ATP binding;GO:0004383|guanylate cyclase activity;GO:0001653|peptide receptor activity;GO:0004672|protein kinase activity;GO:0004674|protein serine/threonine kinase activity;	.	.
S2 vs S1	BjuB027559	2.76006	0.000277407	0.0102002	up	yes	.	GO:0005886|plasma membrane;	GO:0005524|ATP binding;GO:0004674|protein serine/threonine kinase activity;	K00924	E2.7.1.-
S2 vs S1	BjuB027616	2.18877	0.000607355	0.018	up	yes	GO:0007264|small GTPase mediated signal transduction;	GO:0005737|cytoplasm;GO:0005886|plasma membrane;	GO:0005525|GTP binding;	K04392	RAC1; Ras-related C3 botulinum toxin substrate 1
S2 vs S1	BjuB027800	2.68516	3.81003e-05	0.00214729	up	yes	GO:0006536|glutamate metabolic process;	GO:0005829|cytosol;GO:0005634|nucleus;	GO:0004351|glutamate decarboxylase activity;GO:0030170|pyridoxal phosphate binding;	K01580	E4.1.1.15, gadB, gadA, GAD; glutamate decarboxylase [EC:4.1.1.15]
S2 vs S1	BjuB027983	3.24192	4.24035e-06	0.000372013	up	yes	GO:0045227|capsule polysaccharide biosynthetic process;GO:0006012|galactose metabolic process;GO:0033358|UDP-L-arabinose biosynthetic process;	GO:0032580|Golgi cisterna membrane;GO:0016021|integral component of membrane;	GO:0050373|UDP-arabinose 4-epimerase activity;GO:0003978|UDP-glucose 4-epimerase activity;	K12448	UXE, uxe; UDP-arabinose 4-epimerase [EC:5.1.3.5]
S2 vs S1	BjuB027986	3.67353	2.68085e-07	3.72023e-05	up	yes	.	GO:0005576|extracellular region;	GO:0050660|flavin adenine dinucleotide binding;GO:0016614|oxidoreductase activity, acting on CH-OH group of donors;	.	.
S2 vs S1	BjuB028034	2.28823	0.00117763	0.0291496	up	yes	.	.	.	.	.
S2 vs S1	BjuB028037	1.19423	1.35227e-06	0.000146981	up	yes	.	.	.	.	.
S2 vs S1	BjuB028090	1.37851	0.000283443	0.0103543	up	yes	GO:0019752|carboxylic acid metabolic process;GO:0006580|ethanolamine metabolic process;	GO:0005829|cytosol;GO:0005886|plasma membrane;	GO:0016831|carboxy-lyase activity;GO:0030170|pyridoxal phosphate binding;	K01590	hdc, HDC; histidine decarboxylase [EC:4.1.1.22]
S2 vs S1	BjuB028105	1.24839	0.00123672	0.030152	up	yes	GO:0006351|transcription, DNA-templated;	GO:0005634|nucleus;	GO:0016597|amino acid binding;GO:0003677|DNA binding;GO:0003700|transcription factor activity, sequence-specific DNA binding;	.	.
S2 vs S1	BjuB028123	1.43473	0.00179899	0.0390057	up	yes	GO:0033609|oxalate metabolic process;GO:0009651|response to salt stress;	GO:0048046|apoplast;GO:0005618|cell wall;	GO:0030145|manganese ion binding;GO:0045735|nutrient reservoir activity;GO:0046564|oxalate decarboxylase activity;	.	.
S2 vs S1	BjuB028130	1.97593	0.000604048	0.0179521	up	yes	.	.	.	.	.
S2 vs S1	BjuB028136	3.04846	1.35217e-06	0.000146981	up	yes	.	.	.	.	.
S2 vs S1	BjuB028151	1.35825	0.00218014	0.0446854	up	yes	.	.	.	.	.
S2 vs S1	BjuB028213	1.3281	2.08698e-05	0.00136775	up	yes	GO:0006406|mRNA export from nucleus;GO:0000973|posttranscriptional tethering of RNA polymerase II gene DNA at nuclear periphery;GO:0006606|protein import into nucleus;GO:1902446|regulation of shade avoidance;GO:0006405|RNA export from nucleus;GO:0034398|telomere tethering at nuclear periphery;	GO:0005737|cytoplasm;GO:0005635|nuclear envelope;GO:0031965|nuclear membrane;GO:0044614|nuclear pore cytoplasmic filaments;GO:0005634|nucleus;	GO:0008139|nuclear localization sequence binding;GO:0005487|nucleocytoplasmic transporter activity;GO:0003723|RNA binding;GO:0017056|structural constituent of nuclear pore;	K14297	NUP98, ADAR2, NUP116; nuclear pore complex protein Nup98-Nup96
S2 vs S1	BjuB028267	3.3172	1.5656e-07	2.40525e-05	up	yes	GO:0006873|cellular ion homeostasis;	GO:0016021|integral component of membrane;GO:0005886|plasma membrane;	GO:0008308|voltage-gated anion channel activity;	.	.
S2 vs S1	BjuB028293	2.89793	1.08445e-07	1.76589e-05	up	yes	GO:0033506|glucosinolate biosynthetic process from homomethionine;	.	GO:0080102|3-methylthiopropyl glucosinolate S-oxygenase activity;GO:0080103|4-methylthiopropyl glucosinolate S-oxygenase activity;GO:0080104|5-methylthiopropyl glucosinolate S-oxygenase activity;GO:0080105|6-methylthiopropyl glucosinolate S-oxygenase activity;GO:0080106|7-methylthiopropyl glucosinolate S-oxygenase activity;GO:0080107|8-methylthiopropyl glucosinolate S-oxygenase activity;GO:005066…	.	.
S2 vs S1	BjuB028369	3.47857	3.46438e-06	0.000318499	up	yes	.	.	.	.	.
S2 vs S1	BjuB028378	2.04897	6.9863e-05	0.00348224	up	yes	GO:0009738|abscisic acid-activated signaling pathway;GO:0033500|carbohydrate homeostasis;GO:0052542|defense response by callose deposition;GO:0009873|ethylene-activated signaling pathway;GO:0050665|hydrogen peroxide biosynthetic process;GO:0043069|negative regulation of programmed cell death;GO:0007231|osmosensory signaling pathway;GO:0010119|regulation of stomatal movement;GO:0002679|respiratory…	GO:0016021|integral component of membrane;GO:0005622|intracellular;GO:0005886|plasma membrane;	GO:0005509|calcium ion binding;GO:0016174|NAD(P)H oxidase activity;GO:0004601|peroxidase activity;	K13447	RBOH; respiratory burst oxidase [EC:1.6.3.- 1.11.1.-]
S2 vs S1	BjuB028432	1.08869	0.00184487	0.039724	up	yes	GO:0010107|potassium ion import;GO:0006813|potassium ion transport;GO:0042391|regulation of membrane potential;GO:0090333|regulation of stomatal closure;GO:0009651|response to salt stress;GO:0009414|response to water deprivation;GO:0048767|root hair elongation;	GO:0005887|integral component of plasma membrane;	GO:0042802|identical protein binding;GO:0005242|inward rectifier potassium channel activity;	.	.
S2 vs S1	BjuB028744	2.21277	0.000950415	0.0250543	up	yes	.	.	.	.	.
S2 vs S1	BjuB029077	2.66582	6.84652e-05	0.00342551	up	yes	.	GO:0016021|integral component of membrane;GO:0005743|mitochondrial inner membrane;	GO:0005262|calcium channel activity;GO:0015292|uniporter activity;	.	.
S2 vs S1	BjuB029090	2.82714	7.73861e-07	9.08237e-05	up	yes	.	GO:0016021|integral component of membrane;GO:0005886|plasma membrane;GO:0009506|plasmodesma;	GO:0005524|ATP binding;GO:0004674|protein serine/threonine kinase activity;	.	.
S2 vs S1	BjuB029162	2.80649	0.000163007	0.00675432	up	yes	GO:0007165|signal transduction;	GO:0005886|plasma membrane;	GO:0005096|GTPase activator activity;	.	.
S2 vs S1	BjuB029289	3.90872	1.79267e-15	2.13808e-12	up	yes	.	GO:0016021|integral component of membrane;GO:0005886|plasma membrane;	.	.	.
S2 vs S1	BjuB029483	2.42505	5.14519e-05	0.00272899	up	yes	GO:0015979|photosynthesis;	GO:0009507|chloroplast;	GO:0005507|copper ion binding;GO:0004324|ferredoxin-NADP+ reductase activity;	K02641	petH; ferredoxin--NADP+ reductase [EC:1.18.1.2]
S2 vs S1	BjuB029517	1.09463	0.000570622	0.0172354	up	yes	GO:0035556|intracellular signal transduction;GO:0010107|potassium ion import;GO:0007584|response to nutrient;GO:0009414|response to water deprivation;GO:0010118|stomatal movement;	GO:0005737|cytoplasm;GO:0005829|cytosol;GO:0005634|nucleus;GO:0005886|plasma membrane;GO:0009536|plastid;	GO:0005524|ATP binding;GO:0005267|potassium channel activity;GO:0004674|protein serine/threonine kinase activity;	.	.
S2 vs S1	BjuB029587	1.56346	5.68178e-05	0.00294286	up	yes	GO:0048830|adventitious root development;GO:0006520|cellular amino acid metabolic process;GO:0019761|glucosinolate biosynthetic process;GO:0009684|indoleacetic acid biosynthetic process;GO:0001560|regulation of cell growth by extracellular stimulus;	GO:0016020|membrane;	GO:0016846|carbon-sulfur lyase activity;GO:0030170|pyridoxal phosphate binding;GO:0080108|S-alkylthiohydroximate lyase activity;GO:0008483|transaminase activity;	K11819	SUR1, RTY; S-alkyl-thiohydroximate lyase SUR1 [EC:4.4.1.-]
S2 vs S1	BjuB029742	1.07658	0.00152515	0.0350355	up	yes	GO:0045727|positive regulation of translation;GO:0019538|protein metabolic process;GO:0043335|protein unfolding;GO:0009408|response to heat;GO:0009644|response to high light intensity;GO:0042542|response to hydrogen peroxide;	GO:0009941|chloroplast envelope;GO:0009570|chloroplast stroma;GO:0005829|cytosol;GO:0005634|nucleus;	GO:0005524|ATP binding;	K03695	clpB; ATP-dependent Clp protease ATP-binding subunit ClpB
S2 vs S1	BjuB029798	1.42541	0.000587316	0.0176311	up	yes	GO:0006952|defense response;GO:1903507|negative regulation of nucleic acid-templated transcription;GO:0031347|regulation of defense response;GO:2000022|regulation of jasmonic acid mediated signaling pathway;GO:0006355|regulation of transcription, DNA-templated;GO:0009753|response to jasmonic acid;GO:0009611|response to wounding;GO:0006351|transcription, DNA-templated;	GO:0005634|nucleus;	GO:0003714|transcription corepressor activity;	K13464	JAZ; jasmonate ZIM domain-containing protein
S2 vs S1	BjuB029828	2.7798	2.10207e-05	0.0013701	up	yes	GO:0046686|response to cadmium ion;GO:0006979|response to oxidative stress;	GO:0005737|cytoplasm;GO:0005886|plasma membrane;	GO:0016491|oxidoreductase activity;	.	.
S2 vs S1	BjuB029845	2.31733	0.000121254	0.00536154	up	yes	GO:0048510|regulation of timing of transition from vegetative to reproductive phase;GO:0006351|transcription, DNA-templated;	GO:0005634|nucleus;	GO:0003677|DNA binding;GO:0003700|transcription factor activity, sequence-specific DNA binding;	.	.
S2 vs S1	BjuB029847	2.76557	0.000166778	0.00685905	up	yes	GO:0009823|cytokinin catabolic process;	GO:0005576|extracellular region;GO:0005615|extracellular space;	GO:0019139|cytokinin dehydrogenase activity;GO:0050660|flavin adenine dinucleotide binding;GO:0016614|oxidoreductase activity, acting on CH-OH group of donors;	K00279	CKX; cytokinin dehydrogenase [EC:1.5.99.12]
S2 vs S1	BjuB029909	1.47838	0.000991837	0.0258799	up	yes	GO:0006486|protein glycosylation;	GO:0005794|Golgi apparatus;GO:0000139|Golgi membrane;GO:0016021|integral component of membrane;	GO:0048531|beta-1,3-galactosyltransferase activity;	.	.
S2 vs S1	BjuB030005	1.98705	0.000254817	0.00954144	up	yes	GO:0055114|oxidation-reduction process;	.	GO:0009055|electron carrier activity;GO:0046872|metal ion binding;	.	.
S2 vs S1	BjuB030042	2.65024	0.00048791	0.0154455	up	yes	.	.	GO:0005524|ATP binding;GO:0004674|protein serine/threonine kinase activity;	.	.
S2 vs S1	BjuB030060	2.13274	1.65632e-05	0.00114744	up	yes	.	.	.	.	.
S2 vs S1	BjuB030062	1.42734	1.99177e-05	0.00131917	up	yes	GO:0006351|transcription, DNA-templated;	GO:0016602|CCAAT-binding factor complex;	GO:0003677|DNA binding;GO:0003700|transcription factor activity, sequence-specific DNA binding;	K08064	NFYA; nuclear transcription factor Y, alpha
S2 vs S1	BjuB030167	2.50989	2.25548e-10	7.96257e-08	up	yes	GO:0019761|glucosinolate biosynthetic process;GO:0032260|response to jasmonic acid stimulus involved in jasmonic acid and ethylene-dependent systemic resistance;	GO:0005737|cytoplasm;	GO:0047364|desulfoglucosinolate sulfotransferase activity;	K11821	ST5A_B_C; desulfoglucosinolate sulfotransferase A/B/C [EC:2.8.2.-]
S2 vs S1	BjuB030169	1.87559	1.54384e-05	0.00107797	up	yes	GO:0019761|glucosinolate biosynthetic process;	GO:0005737|cytoplasm;	GO:0080066|3-methylthiopropyl-desulfoglucosinolate sulfotransferase activity;GO:0080067|4-methylthiobutyl-desulfoglucosinolate sulfotransferase activity;GO:0080068|5-methylthiopentyl-desulfoglucosinolate sulfotransferase activity;GO:0080069|7-methylthioheptyl-desulfoglucosinolate sulfotransferase activity;GO:0080070|8-methylthiooctyl-desulfoglucosinolate sulfotransferase activity;GO:0047364|desul…	.	.
S2 vs S1	BjuB030196	3.05296	2.88742e-06	0.000273431	up	yes	GO:0006869|lipid transport;	.	GO:0008289|lipid binding;	.	.
S2 vs S1	BjuB030298	2.7487	0.000227682	0.00872167	up	yes	.	.	.	.	.
S2 vs S1	BjuB030364	1.27193	0.000111425	0.00502768	up	yes	.	.	.	.	.
S2 vs S1	BjuB030417	2.53322	1.83846e-05	0.00124051	up	yes	.	.	.	.	.
S2 vs S1	BjuB030419	1.28353	0.00165133	0.0368037	up	yes	GO:0006086|acetyl-CoA biosynthetic process from pyruvate;GO:0006096|glycolytic process;GO:0009651|response to salt stress;	GO:0005829|cytosol;GO:0005759|mitochondrial matrix;GO:0005739|mitochondrion;GO:0005634|nucleus;	GO:0050897|cobalt ion binding;GO:0004739|pyruvate dehydrogenase (acetyl-transferring) activity;GO:0008270|zinc ion binding;	K00161	PDHA, pdhA; pyruvate dehydrogenase E1 component alpha subunit [EC:1.2.4.1]
S2 vs S1	BjuB030437	2.59275	8.3793e-05	0.00401488	up	yes	GO:0080168|abscisic acid transport;GO:0042128|nitrate assimilation;GO:0010119|regulation of stomatal movement;GO:0009624|response to nematode;	GO:0016021|integral component of membrane;GO:0005886|plasma membrane;	GO:0090440|abscisic acid transporter activity;GO:0015293|symporter activity;	.	.
S2 vs S1	BjuB030454	1.68012	0.000959921	0.0252898	up	yes	GO:0009664|plant-type cell wall organization;	GO:0005618|cell wall;GO:0005576|extracellular region;GO:0016020|membrane;	.	.	.
S2 vs S1	BjuB030778	2.08327	0.00163357	0.0366049	up	yes	.	.	.	.	.
S2 vs S1	BjuB030786	1.27639	0.000159563	0.00666163	up	yes	.	.	GO:0016874|ligase activity;GO:0004842|ubiquitin-protein transferase activity;	.	.
S2 vs S1	BjuB030790	1.94028	0.000707377	0.0201653	up	yes	GO:0009788|negative regulation of abscisic acid-activated signaling pathway;GO:0009611|response to wounding;GO:0006351|transcription, DNA-templated;	GO:0005634|nucleus;	GO:0003677|DNA binding;GO:0003700|transcription factor activity, sequence-specific DNA binding;	.	.
S2 vs S1	BjuB030854	2.08068	0.00129958	0.0312529	up	yes	GO:0009808|lignin metabolic process;GO:0005976|polysaccharide metabolic process;GO:0045492|xylan biosynthetic process;GO:0045491|xylan metabolic process;	GO:0005794|Golgi apparatus;GO:0000139|Golgi membrane;GO:0016021|integral component of membrane;	GO:0030775|glucuronoxylan 4-O-methyltransferase activity;	K18801	GXM; glucuronoxylan 4-O-methyltransferase [EC:2.1.1.112]
S2 vs S1	BjuB031015	1.61229	0.000967065	0.0253774	up	yes	GO:0006351|transcription, DNA-templated;	GO:0005634|nucleus;	GO:0016597|amino acid binding;GO:0003677|DNA binding;GO:0003700|transcription factor activity, sequence-specific DNA binding;	.	.
S2 vs S1	BjuB031226	1.7704	3.28577e-07	4.34125e-05	up	yes	GO:0006006|glucose metabolic process;GO:0009051|pentose-phosphate shunt, oxidative branch;	GO:0009507|chloroplast;	GO:0004345|glucose-6-phosphate dehydrogenase activity;GO:0050661|NADP binding;	K00036	G6PD, zwf; glucose-6-phosphate 1-dehydrogenase [EC:1.1.1.49]
S2 vs S1	BjuB032027	1.62379	0.000547556	0.016745	up	yes	.	.	GO:0016491|oxidoreductase activity;	.	.
S2 vs S1	BjuB032423	3.00647	5.64302e-05	0.00292965	up	yes	GO:0033609|oxalate metabolic process;	GO:0048046|apoplast;GO:0005618|cell wall;	GO:0030145|manganese ion binding;GO:0045735|nutrient reservoir activity;GO:0046564|oxalate decarboxylase activity;	.	.
S2 vs S1	BjuB032431	2.67808	0.000144443	0.00617051	up	yes	GO:0042742|defense response to bacterium;GO:0009908|flower development;GO:0009867|jasmonic acid mediated signaling pathway;GO:1903507|negative regulation of nucleic acid-templated transcription;GO:0009555|pollen development;GO:1900067|regulation of cellular response to alkaline pH;GO:0031347|regulation of defense response;GO:2000022|regulation of jasmonic acid mediated signaling pathway;GO:000635…	GO:0005634|nucleus;	GO:0003714|transcription corepressor activity;	K13464	JAZ; jasmonate ZIM domain-containing protein
S2 vs S1	BjuB032559	2.58923	0.000447122	0.014549	up	yes	GO:0042335|cuticle development;GO:0050832|defense response to fungus;GO:0006869|lipid transport;	GO:0031225|anchored component of membrane;GO:0046658|anchored component of plasma membrane;GO:0005783|endoplasmic reticulum;GO:0005576|extracellular region;GO:0005794|Golgi apparatus;GO:0009505|plant-type cell wall;GO:0005886|plasma membrane;	GO:0008289|lipid binding;	.	.
S2 vs S1	BjuB032954	2.18834	0.00211762	0.0438108	up	yes	.	.	.	.	.
S2 vs S1	BjuB032979	2.07228	0.00018908	0.00755105	up	yes	GO:0090378|seed trichome elongation;	GO:0005618|cell wall;GO:0005576|extracellular region;	.	.	.
S2 vs S1	BjuB033021	1.92596	0.000917639	0.0244404	up	yes	GO:0019886|antigen processing and presentation of exogenous peptide antigen via MHC class II;GO:0007018|microtubule-based movement;GO:0006890|retrograde vesicle-mediated transport, Golgi to ER;	GO:0005913|cell-cell adherens junction;GO:0005829|cytosol;GO:0005871|kinesin complex;GO:0016938|kinesin I complex;GO:0016020|membrane;GO:0005874|microtubule;GO:0043234|protein complex;	GO:0098641|cadherin binding involved in cell-cell adhesion;GO:0019894|kinesin binding;GO:0003777|microtubule motor activity;	K10407	KLC; kinesin light chain
S2 vs S1	BjuB033340	2.20267	0.000172082	0.0070378	up	yes	GO:0006811|ion transport;	GO:0016021|integral component of membrane;	.	.	.
S2 vs S1	BjuB033341	2.1591	0.000659901	0.01921	up	yes	GO:0006532|aspartate biosynthetic process;GO:0009097|isoleucine biosynthetic process;GO:0009098|leucine biosynthetic process;GO:0071669|plant-type cell wall organization or biogenesis;GO:0009099|valine biosynthetic process;	GO:0009507|chloroplast;	GO:0052656|L-isoleucine transaminase activity;GO:0052654|L-leucine transaminase activity;GO:0052655|L-valine transaminase activity;GO:0030170|pyridoxal phosphate binding;	K00826	E2.6.1.42, ilvE; branched-chain amino acid aminotransferase [EC:2.6.1.42]
S2 vs S1	BjuB033365	2.0864	0.000179368	0.00723521	up	yes	GO:0045492|xylan biosynthetic process;GO:0045491|xylan metabolic process;	GO:0005794|Golgi apparatus;GO:0000139|Golgi membrane;GO:0016021|integral component of membrane;	GO:0030775|glucuronoxylan 4-O-methyltransferase activity;	K18801	GXM; glucuronoxylan 4-O-methyltransferase [EC:2.1.1.112]
S2 vs S1	BjuB033380	2.79405	4.7923e-05	0.00257902	up	yes	GO:0055114|oxidation-reduction process;	GO:0005622|intracellular;	GO:0010181|FMN binding;GO:0003959|NADPH dehydrogenase activity;	K05894	OPR; 12-oxophytodienoic acid reductase [EC:1.3.1.42]
S2 vs S1	BjuB033444	1.59013	0.0015162	0.0349026	up	yes	GO:0048527|lateral root development;GO:0042128|nitrate assimilation;GO:0015706|nitrate transport;GO:0010167|response to nitrate;	GO:0016021|integral component of membrane;GO:0016020|membrane;GO:0005886|plasma membrane;	GO:0015112|nitrate transmembrane transporter activity;	K07114	yfbK; Ca-activated chloride channel homolog
S2 vs S1	BjuB033544	1.42979	0.000746293	0.0210436	up	yes	GO:0006888|ER to Golgi vesicle-mediated transport;GO:0006886|intracellular protein transport;	GO:0030127|COPII vesicle coat;GO:0005789|endoplasmic reticulum membrane;GO:0000139|Golgi membrane;	GO:0008270|zinc ion binding;	K14006	SEC23; protein transport protein SEC23
S2 vs S1	BjuB033707	2.76857	4.0135e-05	0.00223626	up	yes	GO:0050832|defense response to fungus;GO:0009269|response to desiccation;GO:0009644|response to high light intensity;GO:0009611|response to wounding;	GO:0005829|cytosol;	.	.	.
S2 vs S1	BjuB033753	1.83321	0.00200523	0.0422382	up	yes	.	GO:0031225|anchored component of membrane;GO:0005737|cytoplasm;GO:0005886|plasma membrane;	.	.	.
S2 vs S1	BjuB033762	3.89898	2.76241e-08	5.39391e-06	up	yes	.	.	GO:0008168|methyltransferase activity;	.	.
S2 vs S1	BjuB033993	1.59134	5.46569e-05	0.00286809	up	yes	GO:0008652|cellular amino acid biosynthetic process;GO:0019344|cysteine biosynthetic process;GO:0070814|hydrogen sulfide biosynthetic process;GO:0016310|phosphorylation;GO:0000103|sulfate assimilation;	GO:0009507|chloroplast;GO:0009536|plastid;	GO:0004020|adenylylsulfate kinase activity;GO:0005524|ATP binding;	K00860	cysC; adenylylsulfate kinase [EC:2.7.1.25]
S2 vs S1	BjuB034082	2.28301	0.000125615	0.00550472	up	yes	GO:0009813|flavonoid biosynthetic process;GO:0052696|flavonoid glucuronidation;	GO:0043231|intracellular membrane-bounded organelle;	GO:0016758|transferase activity, transferring hexosyl groups;GO:0008194|UDP-glycosyltransferase activity;	.	.
S2 vs S1	BjuB034782	2.13694	0.00139885	0.0329323	up	yes	.	.	.	.	.
S2 vs S1	BjuB034940	1.69148	0.000167398	0.00687173	up	yes	.	.	.	.	.
S2 vs S1	BjuB034988	1.63867	4.68072e-05	0.00252822	up	yes	GO:0009058|biosynthetic process;GO:0006520|cellular amino acid metabolic process;GO:0006559|L-phenylalanine catabolic process;	GO:0005829|cytosol;	GO:0080130|L-phenylalanine:2-oxoglutarate aminotransferase activity;GO:0004838|L-tyrosine:2-oxoglutarate aminotransferase activity;GO:0030170|pyridoxal phosphate binding;	K00815	TAT; tyrosine aminotransferase [EC:2.6.1.5]
S2 vs S1	BjuB035128	2.65079	9.67298e-06	0.000727851	up	yes	GO:0005992|trehalose biosynthetic process;GO:0070413|trehalose metabolism in response to stress;	GO:0005737|cytoplasm;	GO:0004805|trehalose-phosphatase activity;	K01087	otsB; trehalose 6-phosphate phosphatase [EC:3.1.3.12]
S2 vs S1	BjuB035147	2.68563	4.604e-05	0.00249595	up	yes	.	.	.	.	.
S2 vs S1	BjuB035256	2.17161	0.000100954	0.00467469	up	yes	GO:0015691|cadmium ion transport;GO:0030001|metal ion transport;GO:0046686|response to cadmium ion;GO:0032025|response to cobalt ion;GO:0010038|response to metal ion;GO:0010043|response to zinc ion;GO:0006829|zinc II ion transport;GO:0055069|zinc ion homeostasis;	GO:0005887|integral component of plasma membrane;GO:0043231|intracellular membrane-bounded organelle;GO:0005886|plasma membrane;GO:0009506|plasmodesma;	GO:0005524|ATP binding;GO:0008551|cadmium-exporting ATPase activity;GO:0019829|cation-transporting ATPase activity;GO:0046872|metal ion binding;GO:0016463|zinc-exporting ATPase activity;	K01534	zntA; Cd2+/Zn2+-exporting ATPase [EC:3.6.3.3 3.6.3.5]
S2 vs S1	BjuB035477	1.08612	0.00108824	0.0274416	up	yes	.	GO:0005829|cytosol;	GO:0016831|carboxy-lyase activity;GO:0000287|magnesium ion binding;GO:0030976|thiamine pyrophosphate binding;	K12261	HACL1; 2-hydroxyacyl-CoA lyase 1 [EC:4.1.-.-]
S2 vs S1	BjuB035501	1.69239	7.09089e-08	1.20816e-05	up	yes	GO:0034551|mitochondrial respiratory chain complex III assembly;	GO:0016021|integral component of membrane;GO:0005743|mitochondrial inner membrane;GO:0005739|mitochondrion;	GO:0005524|ATP binding;GO:0042623|ATPase activity, coupled;	K08900	BCS1; mitochondrial chaperone BCS1
S2 vs S1	BjuB035978	1.32975	2.23615e-05	0.00143221	up	yes	GO:0005975|carbohydrate metabolic process;GO:0006098|pentose-phosphate shunt;	GO:0005737|cytoplasm;	GO:0004801|sedoheptulose-7-phosphate:D-glyceraldehyde-3-phosphate glyceronetransferase activity;	K00616	E2.2.1.2, talA, talB; transaldolase [EC:2.2.1.2]
S2 vs S1	BjuB036158	1.94329	0.00110073	0.0276083	up	yes	GO:0007165|signal transduction;	.	GO:0005524|ATP binding;GO:0004674|protein serine/threonine kinase activity;	.	.
S2 vs S1	BjuB036232	2.3728	0.000915099	0.024415	up	yes	.	GO:0048046|apoplast;GO:0005618|cell wall;GO:0005829|cytosol;GO:0005615|extracellular space;GO:0005794|Golgi apparatus;GO:0009505|plant-type cell wall;GO:0009506|plasmodesma;	.	.	.
S2 vs S1	BjuB036631	1.07784	0.00119562	0.0294265	up	yes	GO:0009873|ethylene-activated signaling pathway;GO:0010119|regulation of stomatal movement;GO:0009723|response to ethylene;	GO:0005768|endosome;GO:0005794|Golgi apparatus;GO:0005887|integral component of plasma membrane;GO:0005802|trans-Golgi network;	GO:0005524|ATP binding;GO:0005507|copper ion binding;GO:0043682|copper-transporting ATPase activity;	K17686	copA, ATP7; Cu+-exporting ATPase [EC:3.6.3.54]
S2 vs S1	BjuB036756	1.44165	0.000137257	0.00592662	up	yes	GO:0006557|S-adenosylmethioninamine biosynthetic process;GO:0008295|spermidine biosynthetic process;GO:0006597|spermine biosynthetic process;	.	GO:0004014|adenosylmethionine decarboxylase activity;	.	.
S2 vs S1	BjuB036771	2.30355	1.34932e-05	0.0009573	up	yes	GO:0016042|lipid catabolic process;	GO:0005576|extracellular region;	GO:0016788|hydrolase activity, acting on ester bonds;	.	.
S2 vs S1	BjuB036855	2.98392	1.7336e-06	0.000182583	up	yes	GO:0071555|cell wall organization;GO:0030244|cellulose biosynthetic process;GO:0042742|defense response to bacterium;GO:0050832|defense response to fungus;GO:0009834|plant-type secondary cell wall biogenesis;	GO:0005618|cell wall;GO:0016021|integral component of membrane;GO:0005886|plasma membrane;	GO:0016760|cellulose synthase (UDP-forming) activity;GO:0016759|cellulose synthase activity;GO:0046872|metal ion binding;	K10999	CESA; cellulose synthase A [EC:2.4.1.12]
S2 vs S1	BjuB036881	2.78321	0.000124803	0.00548005	up	yes	.	.	.	.	.
S2 vs S1	BjuB036892	2.56713	4.15409e-05	0.00228408	up	yes	GO:0045227|capsule polysaccharide biosynthetic process;GO:0006012|galactose metabolic process;GO:0033358|UDP-L-arabinose biosynthetic process;	GO:0032580|Golgi cisterna membrane;GO:0016021|integral component of membrane;	GO:0050373|UDP-arabinose 4-epimerase activity;GO:0003978|UDP-glucose 4-epimerase activity;	K12448	UXE, uxe; UDP-arabinose 4-epimerase [EC:5.1.3.5]
S2 vs S1	BjuB037096	2.40329	0.0016003	0.036141	up	yes	GO:0009695|jasmonic acid biosynthetic process;GO:0009409|response to cold;	GO:0009507|chloroplast;GO:0009941|chloroplast envelope;GO:0009570|chloroplast stroma;GO:0009535|chloroplast thylakoid membrane;GO:0010319|stromule;	GO:0046423|allene-oxide cyclase activity;	K10525	AOC; allene oxide cyclase [EC:5.3.99.6]
S2 vs S1	BjuB037108	2.49807	0.00102948	0.0265362	up	yes	.	.	.	.	.
S2 vs S1	BjuB037524	2.55587	5.28268e-06	0.000445735	up	yes	GO:0031222|arabinan catabolic process;GO:0010214|seed coat development;GO:0045493|xylan catabolic process;	GO:0048046|apoplast;GO:0009505|plant-type cell wall;GO:0005578|proteinaceous extracellular matrix;	GO:0046556|alpha-L-arabinofuranosidase activity;GO:0009044|xylan 1,4-beta-xylosidase activity;	.	.
S2 vs S1	BjuB037579	1.84857	0.00106777	0.0270542	up	yes	GO:0006979|response to oxidative stress;	GO:0031225|anchored component of membrane;GO:0048046|apoplast;GO:0005829|cytosol;GO:0005739|mitochondrion;GO:0009505|plant-type cell wall;GO:0005886|plasma membrane;GO:0009506|plasmodesma;GO:0005773|vacuole;	GO:0050660|flavin adenine dinucleotide binding;GO:0016614|oxidoreductase activity, acting on CH-OH group of donors;	.	.
S2 vs S1	BjuB037680	2.14436	0.00156334	0.0356347	up	yes	GO:0009738|abscisic acid-activated signaling pathway;GO:0046855|inositol phosphate dephosphorylation;GO:0032957|inositol trisphosphate metabolic process;GO:0046856|phosphatidylinositol dephosphorylation;GO:0009737|response to abscisic acid;GO:0009845|seed germination;GO:0090351|seedling development;	.	GO:0052659|inositol-1,3,4,5-tetrakisphosphate 5-phosphatase activity;GO:0052658|inositol-1,4,5-trisphosphate 5-phosphatase activity;GO:0004445|inositol-polyphosphate 5-phosphatase activity;GO:0034485|phosphatidylinositol-3,4,5-trisphosphate 5-phosphatase activity;GO:0004439|phosphatidylinositol-4,5-bisphosphate 5-phosphatase activity;	.	.
S2 vs S1	BjuB037886	1.91679	0.00143406	0.0335723	up	yes	GO:0080144|amino acid homeostasis;GO:0048658|anther wall tapetum development;GO:0005975|carbohydrate metabolic process;GO:0006006|glucose metabolic process;GO:0006096|glycolytic process;GO:0009555|pollen development;GO:0080022|primary root development;GO:0009735|response to cytokinin;	GO:0009570|chloroplast stroma;GO:0016020|membrane;GO:0009536|plastid;	GO:0005507|copper ion binding;GO:0004365|glyceraldehyde-3-phosphate dehydrogenase (NAD+) (phosphorylating) activity;GO:0051287|NAD binding;GO:0050661|NADP binding;GO:0008270|zinc ion binding;	K00134	GAPDH, gapA; glyceraldehyde 3-phosphate dehydrogenase [EC:1.2.1.12]
S2 vs S1	BjuB037895	2.12438	0.00138012	0.0327087	up	yes	GO:1903679|positive regulation of cap-independent translational initiation;GO:0043488|regulation of mRNA stability;	GO:0005737|cytoplasm;GO:0000932|cytoplasmic mRNA processing body;GO:0005829|cytosol;GO:0005634|nucleus;	GO:1990247|N6-methyladenosine-containing RNA binding;GO:0044822|poly(A) RNA binding;	.	.
S2 vs S1	BjuB037950	2.62223	5.54079e-06	0.000463086	up	yes	GO:0006355|regulation of transcription, DNA-templated;GO:0006351|transcription, DNA-templated;	GO:0005634|nucleus;	GO:0003677|DNA binding;	K09422	MYBP; myb proto-oncogene protein, plant
S2 vs S1	BjuB037985	1.73327	0.000376513	0.0127711	up	yes	GO:0071555|cell wall organization;	GO:0000139|Golgi membrane;GO:0016021|integral component of membrane;	GO:0016757|transferase activity, transferring glycosyl groups;	.	.
S2 vs S1	BjuB038042	1.37356	0.0010484	0.0267503	up	yes	.	GO:0005576|extracellular region;GO:0005739|mitochondrion;	GO:0005524|ATP binding;GO:0004674|protein serine/threonine kinase activity;	K08869	ADCK, ABC1; aarF domain-containing kinase
S2 vs S1	BjuB038254	1.98591	0.000280115	0.0102583	up	yes	GO:0080167|response to karrikin;GO:0006979|response to oxidative stress;	GO:0009507|chloroplast;	GO:0004602|glutathione peroxidase activity;	K00432	E1.11.1.9; glutathione peroxidase [EC:1.11.1.9]
S2 vs S1	BjuB038266	2.60885	2.409e-05	0.00151867	up	yes	.	.	.	.	.
S2 vs S1	BjuB038491	1.78659	0.00105232	0.0267565	up	yes	.	.	.	.	.
S2 vs S1	BjuB038516	1.60505	0.00151866	0.034933	up	yes	GO:0035556|intracellular signal transduction;GO:0016042|lipid catabolic process;	GO:0005622|intracellular;GO:0005886|plasma membrane;	GO:0004435|phosphatidylinositol phospholipase C activity;GO:0004871|signal transducer activity;	K05857	PLCD; phosphatidylinositol phospholipase C, delta [EC:3.1.4.11]
S2 vs S1	BjuB038531	2.16967	0.00209523	0.0435312	up	yes	GO:0006891|intra-Golgi vesicle-mediated transport;GO:0015031|protein transport;GO:0042147|retrograde transport, endosome to Golgi;GO:0006890|retrograde vesicle-mediated transport, Golgi to ER;GO:0007264|small GTPase mediated signal transduction;	GO:0005829|cytosol;GO:0000139|Golgi membrane;	GO:0005525|GTP binding;	K07976	RAB; Rab family, other
S2 vs S1	BjuB038532	2.08895	0.00176831	0.0386306	up	yes	GO:0008652|cellular amino acid biosynthetic process;GO:0019344|cysteine biosynthetic process;GO:0070814|hydrogen sulfide biosynthetic process;GO:0000103|sulfate assimilation;	GO:0009507|chloroplast;GO:0009536|plastid;	GO:0004020|adenylylsulfate kinase activity;GO:0005524|ATP binding;	K00860	cysC; adenylylsulfate kinase [EC:2.7.1.25]
S2 vs S1	BjuB038539	2.859	3.33472e-05	0.00193884	up	yes	GO:0016036|cellular response to phosphate starvation;GO:0009817|defense response to fungus, incompatible interaction;GO:0006094|gluconeogenesis;GO:0046686|response to cadmium ion;	GO:0005829|cytosol;GO:0016020|membrane;GO:0005730|nucleolus;GO:0005634|nucleus;	GO:0005524|ATP binding;GO:0004612|phosphoenolpyruvate carboxykinase (ATP) activity;	K01610	E4.1.1.49, pckA; phosphoenolpyruvate carboxykinase (ATP) [EC:4.1.1.49]
S2 vs S1	BjuB038575	2.45354	0.000473927	0.0151249	up	yes	GO:0010229|inflorescence development;GO:0040008|regulation of growth;GO:0010103|stomatal complex morphogenesis;GO:0010098|suspensor development;	GO:0005737|cytoplasm;	GO:0005524|ATP binding;GO:0004709|MAP kinase kinase kinase activity;GO:0004702|receptor signaling protein serine/threonine kinase activity;	.	.
S2 vs S1	BjuB038636	2.49395	0.00106058	0.0269287	up	yes	GO:0008643|carbohydrate transport;	GO:0005768|endosome;GO:0005794|Golgi apparatus;GO:0016021|integral component of membrane;GO:0005802|trans-Golgi network;	.	.	.
S2 vs S1	BjuB038763	1.95582	0.000105772	0.00484192	up	yes	GO:0000281|mitotic cytokinesis;GO:0031037|myosin II filament disassembly;GO:0018107|peptidyl-threonine phosphorylation;GO:0046777|protein autophosphorylation;	GO:0005826|actomyosin contractile ring;GO:0005737|cytoplasm;	GO:0005524|ATP binding;GO:0016905|myosin heavy chain kinase activity;GO:0045159|myosin II binding;GO:0004674|protein serine/threonine kinase activity;	.	.
S2 vs S1	BjuB038814	2.2567	0.000409306	0.0135399	up	yes	GO:0000910|cytokinesis;GO:0000226|microtubule cytoskeleton organization;GO:0007067|mitotic nuclear division;	GO:0005737|cytoplasm;GO:0005874|microtubule;GO:0005634|nucleus;GO:0000922|spindle pole;	.	K16732	PRC1; protein regulator of cytokinesis 1
S2 vs S1	BjuB039437	2.41452	0.00132292	0.0316934	up	yes	GO:0006952|defense response;GO:0009607|response to biotic stimulus;GO:0080184|response to phenylpropanoid;GO:0010043|response to zinc ion;GO:0010228|vegetative to reproductive phase transition of meristem;	GO:0005829|cytosol;	GO:0005507|copper ion binding;	.	.
S2 vs S1	BjuB039555	3.15522	2.7411e-05	0.00168471	up	yes	.	.	.	.	.
S2 vs S1	BjuB039559	1.06138	0.00176926	0.0386322	up	yes	GO:0040007|growth;GO:0045489|pectin biosynthetic process;	GO:0009535|chloroplast thylakoid membrane;GO:0005768|endosome;GO:0005794|Golgi apparatus;GO:0000139|Golgi membrane;GO:0016021|integral component of membrane;GO:0016020|membrane;GO:0005886|plasma membrane;GO:0005802|trans-Golgi network;GO:0005774|vacuolar membrane;	.	.	.
S2 vs S1	BjuB039693	2.28005	0.000146972	0.00625431	up	yes	GO:0006355|regulation of transcription, DNA-templated;GO:0006351|transcription, DNA-templated;	GO:0005634|nucleus;	GO:0032041|NAD-dependent histone deacetylase activity (H3-K14 specific);	K11407	HDAC6; histone deacetylase 6 [EC:3.5.1.98]
S2 vs S1	BjuB039744	2.71759	4.04638e-05	0.0022489	up	yes	GO:0006873|cellular ion homeostasis;	GO:0016021|integral component of membrane;GO:0005886|plasma membrane;	GO:0008308|voltage-gated anion channel activity;	.	.
S2 vs S1	BjuB039801	2.53168	0.00083897	0.022895	up	yes	.	.	.	.	.
S2 vs S1	BjuB039902	2.66032	0.000345691	0.0120133	up	yes	GO:0015839|cadaverine transport;GO:0010150|leaf senescence;	GO:0016021|integral component of membrane;GO:0005886|plasma membrane;	GO:0005524|ATP binding;GO:0015226|carnitine transmembrane transporter activity;	.	.
S2 vs S1	BjuB039913	3.10384	1.83801e-05	0.00124051	up	yes	.	GO:0016021|integral component of membrane;	GO:0036204|abieta-7,13-dien-18-ol hydroxylase activity;GO:0020037|heme binding;GO:0005506|iron ion binding;	K14040	CYP720B1, PTAO; abietadienol/abietadienal oxidase [EC:1.14.13.109]
S2 vs S1	BjuB039936	1.30777	0.00058357	0.0175527	up	yes	.	.	.	.	.
S2 vs S1	BjuB039979	1.12875	0.00167335	0.0370886	up	yes	GO:0006355|regulation of transcription, DNA-templated;GO:0006351|transcription, DNA-templated;	GO:0009507|chloroplast;GO:0005634|nucleus;	.	.	.
S2 vs S1	BjuB040069	1.94569	0.00177702	0.038744	up	yes	GO:0032973|amino acid export;GO:0080144|amino acid homeostasis;GO:0043090|amino acid import;GO:0006865|amino acid transport;	GO:0016021|integral component of membrane;GO:0005886|plasma membrane;	GO:0015171|amino acid transmembrane transporter activity;GO:0034639|L-amino acid efflux transmembrane transporter activity;	.	.
S2 vs S1	BjuB040103	1.22179	3.06573e-05	0.00181316	up	yes	.	.	.	.	.
S2 vs S1	BjuB040134	2.29132	0.00240234	0.0478185	up	yes	GO:0045944|positive regulation of transcription from RNA polymerase II promoter;GO:0006351|transcription, DNA-templated;	GO:0005634|nucleus;GO:0043078|polar nucleus;	GO:0000987|core promoter proximal region sequence-specific DNA binding;GO:0000982|transcription factor activity, RNA polymerase II core promoter proximal region sequence-specific binding;GO:0003700|transcription factor activity, sequence-specific DNA binding;	.	.
S2 vs S1	BjuB040139	2.21814	0.00103328	0.0265768	up	yes	GO:0030036|actin cytoskeleton organization;GO:0015031|protein transport;GO:0042273|ribosomal large subunit biogenesis;GO:0000055|ribosomal large subunit export from nucleus;	GO:0005730|nucleolus;	.	K14856	SDA1, SDAD1; protein SDA1
S2 vs S1	BjuB040294	2.04161	0.000122017	0.00537913	up	yes	GO:0009851|auxin biosynthetic process;GO:0043562|cellular response to nitrogen levels;GO:0042742|defense response to bacterium;GO:0009908|flower development;GO:0048467|gynoecium development;GO:0048527|lateral root development;GO:0010078|maintenance of root meristem identity;GO:0010087|phloem or xylem histogenesis;GO:0009958|positive gravitropism;GO:0009723|response to ethylene;GO:0048367|shoot sy…	GO:0005789|endoplasmic reticulum membrane;GO:0016021|integral component of membrane;	GO:0016846|carbon-sulfur lyase activity;GO:0050362|L-tryptophan:2-oxoglutarate aminotransferase activity;GO:0080097|L-tryptophan:pyruvate aminotransferase activity;	K16903	TAA1; L-tryptophan---pyruvate aminotransferase [EC:2.6.1.99]
S2 vs S1	BjuB040474	2.66679	0.000351831	0.0121581	up	yes	GO:0071555|cell wall organization;	GO:0005618|cell wall;GO:0005576|extracellular region;	GO:0005199|structural constituent of cell wall;	.	.
S2 vs S1	BjuB040762	2.3426	0.000102109	0.00471334	up	yes	GO:0009809|lignin biosynthetic process;GO:0009699|phenylpropanoid biosynthetic process;GO:0010224|response to UV-B;	GO:0005783|endoplasmic reticulum;GO:0016021|integral component of membrane;GO:0016020|membrane;	GO:0020037|heme binding;GO:0005506|iron ion binding;GO:0004497|monooxygenase activity;GO:0016709|oxidoreductase activity, acting on paired donors, with incorporation or reduction of molecular oxygen, NAD(P)H as one donor, and incorporation of one atom of oxygen;	K09755	CYP84A, F5H; ferulate-5-hydroxylase [EC:1.14.-.-]
S2 vs S1	BjuB040800	1.40444	0.000467749	0.0150118	up	yes	.	GO:0005886|plasma membrane;	GO:0043130|ubiquitin binding;GO:0008270|zinc ion binding;	.	.
S2 vs S1	BjuB040801	1.72223	0.00174424	0.0382182	up	yes	GO:0009965|leaf morphogenesis;GO:0006351|transcription, DNA-templated;	GO:0005634|nucleus;	GO:0003677|DNA binding;GO:0003700|transcription factor activity, sequence-specific DNA binding;	.	.
S2 vs S1	BjuB040838	4.14761	6.54544e-09	1.58705e-06	up	yes	GO:0009693|ethylene biosynthetic process;GO:0009835|fruit ripening;	.	GO:0016847|1-aminocyclopropane-1-carboxylate synthase activity;GO:0030170|pyridoxal phosphate binding;	K01762	ACS; 1-aminocyclopropane-1-carboxylate synthase [EC:4.4.1.14]
S2 vs S1	BjuB040857	1.72797	0.00206772	0.0431018	up	yes	GO:0006952|defense response;GO:2000117|negative regulation of cysteine-type endopeptidase activity;	GO:0005576|extracellular region;	GO:0004869|cysteine-type endopeptidase inhibitor activity;GO:0002020|protease binding;	.	.
S2 vs S1	BjuB040872	2.22637	0.00181481	0.0391991	up	yes	GO:0035556|intracellular signal transduction;GO:0006468|protein phosphorylation;GO:0006970|response to osmotic stress;GO:0009651|response to salt stress;	GO:0005737|cytoplasm;GO:0005829|cytosol;GO:0005634|nucleus;	GO:0005524|ATP binding;GO:0016301|kinase activity;GO:0004674|protein serine/threonine kinase activity;	K14498	SNRK2; serine/threonine-protein kinase SRK2 [EC:2.7.11.1]
S2 vs S1	BjuB040878	3.62506	9.98349e-09	2.25929e-06	up	yes	GO:0008652|cellular amino acid biosynthetic process;GO:0019344|cysteine biosynthetic process;GO:0070814|hydrogen sulfide biosynthetic process;GO:0000103|sulfate assimilation;	GO:0009507|chloroplast;GO:0009536|plastid;	GO:0004020|adenylylsulfate kinase activity;GO:0005524|ATP binding;	K00860	cysC; adenylylsulfate kinase [EC:2.7.1.25]
S2 vs S1	BjuB040915	4.90938	4.79639e-16	8.04346e-13	up	yes	GO:0006464|cellular protein modification process;GO:0034599|cellular response to oxidative stress;GO:0030091|protein repair;GO:0080167|response to karrikin;GO:0006979|response to oxidative stress;	GO:0005829|cytosol;	GO:0033744|L-methionine:thioredoxin-disulfide S-oxidoreductase activity;GO:0008113|peptide-methionine (S)-S-oxide reductase activity;	K07304	msrA; peptide-methionine (S)-S-oxide reductase [EC:1.8.4.11]
S2 vs S1	BjuB040923	2.75698	1.66278e-05	0.00114843	up	yes	GO:0010438|cellular response to sulfur starvation;GO:0050832|defense response to fungus;GO:0009682|induced systemic resistance;GO:0010439|regulation of glucosinolate biosynthetic process;GO:0006355|regulation of transcription, DNA-templated;GO:0009617|response to bacterium;GO:0009739|response to gibberellin;GO:0009625|response to insect;GO:0009753|response to jasmonic acid;GO:0009751|response to …	GO:0005634|nucleus;	GO:0003677|DNA binding;GO:0003700|transcription factor activity, sequence-specific DNA binding;	K09422	MYBP; myb proto-oncogene protein, plant
S2 vs S1	BjuB041020	1.87908	0.00237601	0.0475697	up	yes	GO:0009873|ethylene-activated signaling pathway;GO:0007275|multicellular organismal development;GO:0006351|transcription, DNA-templated;	GO:0005634|nucleus;	GO:0003677|DNA binding;GO:0003700|transcription factor activity, sequence-specific DNA binding;	K09285	OVM, ANT; AP2-like factor, ANT lineage
S2 vs S1	BjuB041075	2.61928	3.68271e-05	0.00208977	up	yes	GO:0006887|exocytosis;GO:0015031|protein transport;GO:0006906|vesicle fusion;	GO:0016021|integral component of membrane;GO:0005886|plasma membrane;GO:0031201|SNARE complex;	GO:0005484|SNAP receptor activity;GO:0000149|SNARE binding;	K08516	YKT6; synaptobrevin homolog YKT6
S2 vs S1	BjuB041122	1.16758	0.000105337	0.00483865	up	yes	GO:0019676|ammonia assimilation cycle;GO:0008652|cellular amino acid biosynthetic process;GO:0048589|developmental growth;GO:0006537|glutamate biosynthetic process;GO:0097054|L-glutamate biosynthetic process;GO:0046686|response to cadmium ion;GO:0009735|response to cytokinin;	GO:0009507|chloroplast;GO:0009570|chloroplast stroma;GO:0009536|plastid;	GO:0051538|3 iron, 4 sulfur cluster binding;GO:0050660|flavin adenine dinucleotide binding;GO:0010181|FMN binding;GO:0016040|glutamate synthase (NADH) activity;GO:0005506|iron ion binding;	K00264	GLT1; glutamate synthase (NADPH/NADH) [EC:1.4.1.13 1.4.1.14]
S2 vs S1	BjuB041132	2.03958	5.12093e-05	0.00272267	up	yes	GO:0048825|cotyledon development;GO:0009736|cytokinin-activated signaling pathway;GO:0009873|ethylene-activated signaling pathway;GO:0048366|leaf development;GO:0042991|transcription factor import into nucleus;GO:0006351|transcription, DNA-templated;	GO:0005737|cytoplasm;GO:0005634|nucleus;	GO:0003677|DNA binding;GO:0003700|transcription factor activity, sequence-specific DNA binding;	.	.
S2 vs S1	BjuB041177	2.17024	0.0016322	0.0366049	up	yes	GO:0006855|drug transmembrane transport;	GO:0016021|integral component of membrane;	GO:0015297|antiporter activity;GO:0015238|drug transmembrane transporter activity;	K03327	TC.MATE, SLC47A, norM, mdtK, dinF; multidrug resistance protein, MATE family
S2 vs S1	BjuB041350	2.07828	0.00205007	0.0428756	up	yes	.	.	.	.	.
S2 vs S1	BjuB041586	1.53454	0.00123352	0.0301091	up	yes	GO:0006486|protein glycosylation;	GO:0000139|Golgi membrane;GO:0016021|integral component of membrane;	GO:0008378|galactosyltransferase activity;	.	.
S2 vs S1	BjuB041602	2.04791	0.000152727	0.00646181	up	yes	GO:0008152|metabolic process;	GO:0005829|cytosol;GO:0005634|nucleus;	GO:0016787|hydrolase activity;	K18551	SDT1; pyrimidine and pyridine-specific 5'-nucleotidase [EC:3.1.3.-]
S2 vs S1	BjuB041640	2.52373	0.000221397	0.0085252	up	yes	GO:0090630|activation of GTPase activity;GO:0006886|intracellular protein transport;GO:0031338|regulation of vesicle fusion;	GO:0012505|endomembrane system;GO:0005622|intracellular;	GO:0005509|calcium ion binding;GO:0005096|GTPase activator activity;GO:0017137|Rab GTPase binding;	.	.
S2 vs S1	BjuB041650	2.58377	2.4778e-05	0.00155981	up	yes	GO:0071555|cell wall organization;GO:0010417|glucuronoxylan biosynthetic process;GO:0010413|glucuronoxylan metabolic process;GO:0009834|plant-type secondary cell wall biogenesis;	GO:0005794|Golgi apparatus;GO:0000139|Golgi membrane;GO:0016021|integral component of membrane;	GO:0015018|galactosylgalactosylxylosylprotein 3-beta-glucuronosyltransferase activity;GO:0042285|xylosyltransferase activity;	.	.
S2 vs S1	BjuB041661	2.43818	7.20825e-05	0.00356606	up	yes	.	.	.	.	.
S2 vs S1	BjuB041720	2.47123	0.00117777	0.0291496	up	yes	GO:0006952|defense response;GO:0051865|protein autoubiquitination;GO:0016567|protein ubiquitination;GO:0010200|response to chitin;GO:0009414|response to water deprivation;	GO:0005829|cytosol;	GO:0016874|ligase activity;GO:0004842|ubiquitin-protein transferase activity;	.	.
S2 vs S1	BjuB041721	2.17996	0.00128186	0.0309942	up	yes	GO:0010197|polar nucleus fusion;GO:0009737|response to abscisic acid;GO:0010201|response to continuous far red light stimulus by the high-irradiance response system;GO:0009610|response to symbiotic fungus;GO:0006351|transcription, DNA-templated;	GO:0005737|cytoplasm;GO:0005634|nucleus;	GO:0003677|DNA binding;GO:0046982|protein heterodimerization activity;GO:0042803|protein homodimerization activity;GO:0003700|transcription factor activity, sequence-specific DNA binding;	.	.
S2 vs S1	BjuB041831	1.23646	0.000155043	0.00652445	up	yes	.	.	.	.	.
S2 vs S1	BjuB041981	4.34992	8.46446e-15	8.12018e-12	up	yes	GO:0009693|ethylene biosynthetic process;GO:0009835|fruit ripening;	.	GO:0016847|1-aminocyclopropane-1-carboxylate synthase activity;GO:0030170|pyridoxal phosphate binding;	K01762	ACS; 1-aminocyclopropane-1-carboxylate synthase [EC:4.4.1.14]
S2 vs S1	BjuB041983	1.28638	0.00131931	0.0316412	up	yes	.	.	.	.	.
S2 vs S1	BjuB042070	2.35343	0.00176626	0.0386049	up	yes	GO:0009664|plant-type cell wall organization;GO:0006949|syncytium formation;	GO:0005618|cell wall;GO:0005576|extracellular region;GO:0016020|membrane;	.	.	.
S2 vs S1	BjuB042093	2.43396	2.87346e-05	0.00174631	up	yes	GO:0009834|plant-type secondary cell wall biogenesis;	GO:0005794|Golgi apparatus;GO:0016021|integral component of membrane;	GO:1990538|xylan O-acetyltransferase activity;	.	.
S2 vs S1	BjuB042126	2.0155	0.00119558	0.0294265	up	yes	GO:0009834|plant-type secondary cell wall biogenesis;	GO:0005794|Golgi apparatus;GO:0016021|integral component of membrane;	GO:1990538|xylan O-acetyltransferase activity;	.	.
S2 vs S1	BjuB042283	2.58195	8.04798e-05	0.00389418	up	yes	GO:0016132|brassinosteroid biosynthetic process;GO:0010268|brassinosteroid homeostasis;GO:0048366|leaf development;GO:0048441|petal development;GO:0048443|stamen development;GO:0016125|sterol metabolic process;	GO:0005789|endoplasmic reticulum membrane;GO:0016021|integral component of membrane;	GO:0020037|heme binding;GO:0005506|iron ion binding;GO:0016709|oxidoreductase activity, acting on paired donors, with incorporation or reduction of molecular oxygen, NAD(P)H as one donor, and incorporation of one atom of oxygen;	K12638	CYP90D1; 3-epi-6-deoxocathasterone 23-monooxygenase [EC:1.14.13.112]
S2 vs S1	BjuB042306	2.30358	0.000483818	0.0153355	up	yes	.	GO:0016021|integral component of membrane;GO:0005886|plasma membrane;	GO:0005524|ATP binding;GO:0004674|protein serine/threonine kinase activity;GO:0005496|steroid binding;GO:0004714|transmembrane receptor protein tyrosine kinase activity;	.	.
S2 vs S1	BjuB042816	2.28837	0.000903625	0.0241673	up	yes	GO:0006857|oligopeptide transport;GO:0009624|response to nematode;	GO:0016021|integral component of membrane;GO:0005886|plasma membrane;	GO:0005215|transporter activity;	.	.
S2 vs S1	BjuB042849	2.20672	0.000969895	0.0254209	up	yes	GO:0009617|response to bacterium;	GO:0005829|cytosol;	GO:0016746|transferase activity, transferring acyl groups;	.	.
S2 vs S1	BjuB042872	2.01819	0.0003897	0.0130975	up	yes	GO:0006355|regulation of transcription, DNA-templated;GO:0006351|transcription, DNA-templated;	GO:0005634|nucleus;	GO:0031490|chromatin DNA binding;GO:0003712|transcription cofactor activity;	K14972	PAXIP1, PTIP; PAX-interacting protein 1
S2 vs S1	BjuB042881	2.80384	3.81997e-08	7.14285e-06	up	yes	GO:0006865|amino acid transport;GO:0080143|regulation of amino acid export;	GO:0016021|integral component of membrane;	.	.	.
S2 vs S1	BjuB042897	2.86929	1.38642e-05	0.000980473	up	yes	GO:0019762|glucosinolate catabolic process;GO:0080028|nitrile biosynthetic process;	GO:0005829|cytosol;	.	.	.
S2 vs S1	BjuB042963	2.63393	2.17185e-05	0.0014053	up	yes	GO:0042742|defense response to bacterium;GO:0045893|positive regulation of transcription, DNA-templated;GO:0009617|response to bacterium;GO:0010200|response to chitin;GO:0006351|transcription, DNA-templated;	GO:0005634|nucleus;	GO:0003677|DNA binding;GO:0043565|sequence-specific DNA binding;GO:0003700|transcription factor activity, sequence-specific DNA binding;	.	.
S2 vs S1	BjuB042980	2.54849	0.000330919	0.0116638	up	yes	.	.	.	.	.
S2 vs S1	BjuB043054	1.86454	8.71362e-05	0.00413466	up	yes	GO:0006355|regulation of transcription, DNA-templated;GO:0006351|transcription, DNA-templated;	GO:0005634|nucleus;	.	.	.
S2 vs S1	BjuB043122	2.51528	1.76562e-06	0.000185072	up	yes	GO:0005975|carbohydrate metabolic process;GO:0071555|cell wall organization;	GO:0005618|cell wall;GO:0005576|extracellular region;	GO:0004650|polygalacturonase activity;	.	.
S2 vs S1	BjuB043124	1.68108	0.00250622	0.0489368	up	yes	GO:0006952|defense response;GO:0043161|proteasome-mediated ubiquitin-dependent protein catabolic process;GO:0031347|regulation of defense response;GO:0043067|regulation of programmed cell death;	GO:0005634|nucleus;	GO:0016874|ligase activity;GO:0004842|ubiquitin-protein transferase activity;GO:0008270|zinc ion binding;	K19042	BOI; E3 ubiquitin-protein ligase BOI and related proteins [EC:2.3.2.27]
S2 vs S1	BjuB043161	2.80572	5.10538e-05	0.00271767	up	yes	GO:0006855|drug transmembrane transport;GO:0009813|flavonoid biosynthetic process;GO:0010231|maintenance of seed dormancy;GO:0010023|proanthocyanidin biosynthetic process;	GO:0016021|integral component of membrane;GO:0009705|plant-type vacuole membrane;	GO:0015238|drug transmembrane transporter activity;GO:0015299|solute:proton antiporter activity;GO:0022857|transmembrane transporter activity;	K03327	TC.MATE, SLC47A, norM, mdtK, dinF; multidrug resistance protein, MATE family
S2 vs S1	BjuB043163	3.29025	5.8396e-06	0.000481059	up	yes	.	.	.	.	.
S2 vs S1	BjuB043421	3.10205	3.38789e-08	6.44415e-06	up	yes	.	GO:0016021|integral component of membrane;	GO:0020037|heme binding;GO:0005506|iron ion binding;GO:0004497|monooxygenase activity;GO:0016705|oxidoreductase activity, acting on paired donors, with incorporation or reduction of molecular oxygen;	.	.
S2 vs S1	BjuB043423	1.86996	0.000139441	0.0060033	up	yes	GO:0006351|transcription, DNA-templated;	GO:0005634|nucleus;	GO:0003677|DNA binding;GO:0003700|transcription factor activity, sequence-specific DNA binding;	.	.
S2 vs S1	BjuB043523	2.00276	0.00173753	0.0381281	up	yes	GO:0042742|defense response to bacterium;	GO:0048046|apoplast;	GO:0043531|ADP binding;GO:0005524|ATP binding;	.	.
S2 vs S1	BjuB043535	2.0159	4.7335e-05	0.0025536	up	yes	GO:0030154|cell differentiation;GO:0010014|meristem initiation;GO:0045597|positive regulation of cell differentiation;GO:0008284|positive regulation of cell proliferation;GO:0010072|primary shoot apical meristem specification;GO:0010067|procambium histogenesis;GO:0009733|response to auxin;GO:0006351|transcription, DNA-templated;GO:0010089|xylem development;	GO:0005634|nucleus;	GO:0003677|DNA binding;GO:0008289|lipid binding;GO:0003700|transcription factor activity, sequence-specific DNA binding;	K09338	HD-ZIP; homeobox-leucine zipper protein
S2 vs S1	BjuB043597	2.37134	0.000187165	0.00748134	up	yes	GO:0006754|ATP biosynthetic process;GO:0015991|ATP hydrolysis coupled proton transport;GO:0051453|regulation of intracellular pH;	GO:0016021|integral component of membrane;GO:0005887|integral component of plasma membrane;	GO:0005524|ATP binding;GO:0008553|hydrogen-exporting ATPase activity, phosphorylative mechanism;GO:0000287|magnesium ion binding;	K01535	E3.6.3.6; H+-transporting ATPase [EC:3.6.3.6]
S2 vs S1	BjuB043812	1.7859	0.000562238	0.0170867	up	yes	GO:0071555|cell wall organization;GO:0010417|glucuronoxylan biosynthetic process;GO:0009834|plant-type secondary cell wall biogenesis;	GO:0000139|Golgi membrane;GO:0016021|integral component of membrane;	GO:0080116|glucuronoxylan glucuronosyltransferase activity;GO:0042285|xylosyltransferase activity;	.	.
S2 vs S1	BjuB043835	3.00099	3.99368e-06	0.000356034	up	yes	GO:0045454|cell redox homeostasis;	GO:0005737|cytoplasm;	GO:0051537|2 iron, 2 sulfur cluster binding;GO:0009055|electron carrier activity;GO:0046872|metal ion binding;GO:0015035|protein disulfide oxidoreductase activity;	.	.
S2 vs S1	BjuB043962	1.99929	0.00043527	0.0142071	up	yes	.	GO:0016021|integral component of membrane;GO:0005886|plasma membrane;	GO:0022857|transmembrane transporter activity;	.	.
S2 vs S1	BjuB044098	2.8544	5.39212e-05	0.00284085	up	yes	.	.	.	.	.
S2 vs S1	BjuB044248	2.49348	0.000218385	0.00845361	up	yes	GO:0009734|auxin-activated signaling pathway;GO:0048527|lateral root development;GO:0010072|primary shoot apical meristem specification;GO:0006351|transcription, DNA-templated;	GO:0005634|nucleus;	GO:0003677|DNA binding;GO:0003700|transcription factor activity, sequence-specific DNA binding;	.	.
S2 vs S1	BjuB044249	1.24619	0.000378161	0.0128073	up	yes	GO:0006887|exocytosis;	GO:0005829|cytosol;GO:0000145|exocyst;GO:0070062|extracellular exosome;GO:0045335|phagocytic vesicle;GO:0005886|plasma membrane;	.	.	.
S2 vs S1	BjuB044437	2.55803	9.24479e-05	0.00434466	up	yes	.	GO:0005634|nucleus;	GO:0046872|metal ion binding;GO:0004722|protein serine/threonine phosphatase activity;	.	.
S2 vs S1	BjuB044490	3.05398	3.30487e-05	0.00192911	up	yes	GO:0051131|chaperone-mediated protein complex assembly;GO:0034551|mitochondrial respiratory chain complex III assembly;	GO:0016021|integral component of membrane;GO:0005743|mitochondrial inner membrane;GO:0005739|mitochondrion;	GO:0005524|ATP binding;GO:0008320|protein transmembrane transporter activity;	K08900	BCS1; mitochondrial chaperone BCS1
S2 vs S1	BjuB044552	2.51356	9.19044e-05	0.00432372	up	yes	GO:0016049|cell growth;GO:0010215|cellulose microfibril organization;GO:0048354|mucilage biosynthetic process involved in seed coat development;GO:0009832|plant-type cell wall biogenesis;GO:0052324|plant-type cell wall cellulose biosynthetic process;GO:0009664|plant-type cell wall organization;GO:0010214|seed coat development;GO:0048316|seed development;	GO:0031225|anchored component of membrane;GO:0046658|anchored component of plasma membrane;GO:0005794|Golgi apparatus;	.	.	.
S2 vs S1	BjuB044554	2.79188	0.000201126	0.00796008	up	yes	GO:0006355|regulation of transcription, DNA-templated;GO:0006351|transcription, DNA-templated;	GO:0005634|nucleus;	GO:0031490|chromatin DNA binding;GO:0003712|transcription cofactor activity;	K14972	PAXIP1, PTIP; PAX-interacting protein 1
S2 vs S1	BjuB044663	2.61403	1.33385e-05	0.000952454	up	yes	GO:0071555|cell wall organization;GO:0030244|cellulose biosynthetic process;GO:0042742|defense response to bacterium;GO:0050832|defense response to fungus;GO:0009834|plant-type secondary cell wall biogenesis;GO:0006970|response to osmotic stress;GO:0009414|response to water deprivation;	GO:0005618|cell wall;GO:0016021|integral component of membrane;GO:0005886|plasma membrane;	GO:0016760|cellulose synthase (UDP-forming) activity;GO:0046872|metal ion binding;	K10999	CESA; cellulose synthase A [EC:2.4.1.12]
S2 vs S1	BjuB044713	2.55279	0.000103731	0.00477821	up	yes	GO:0006952|defense response;GO:0051865|protein autoubiquitination;GO:0016567|protein ubiquitination;GO:0010200|response to chitin;GO:0009414|response to water deprivation;	GO:0005829|cytosol;	GO:0016874|ligase activity;GO:0004842|ubiquitin-protein transferase activity;	.	.
S2 vs S1	BjuB044831	1.30967	0.000101558	0.00469774	up	yes	GO:0006168|adenine salvage;GO:0044209|AMP salvage;	GO:0005829|cytosol;	GO:0003999|adenine phosphoribosyltransferase activity;	K00759	APRT, apt; adenine phosphoribosyltransferase [EC:2.4.2.7]
S2 vs S1	BjuB044857	2.06886	0.00165699	0.0368555	up	yes	GO:0009908|flower development;GO:0000165|MAPK cascade;GO:0045944|positive regulation of transcription from RNA polymerase II promoter;GO:0048510|regulation of timing of transition from vegetative to reproductive phase;GO:0006351|transcription, DNA-templated;GO:0010048|vernalization response;	GO:0005634|nucleus;	GO:0000977|RNA polymerase II regulatory region sequence-specific DNA binding;GO:0003700|transcription factor activity, sequence-specific DNA binding;	.	.
S2 vs S1	BjuB044878	1.46608	0.000158481	0.00662902	up	yes	GO:0001732|formation of cytoplasmic translation initiation complex;GO:0001731|formation of translation preinitiation complex;GO:0006446|regulation of translational initiation;GO:0002188|translation reinitiation;GO:0006413|translational initiation;	GO:0005829|cytosol;GO:0016282|eukaryotic 43S preinitiation complex;GO:0033290|eukaryotic 48S preinitiation complex;GO:0005852|eukaryotic translation initiation factor 3 complex;GO:0071540|eukaryotic translation initiation factor 3 complex, eIF3e;GO:0071541|eukaryotic translation initiation factor 3 complex, eIF3m;GO:0043614|multi-eIF complex;GO:0005886|plasma membrane;	GO:0003729|mRNA binding;GO:0003743|translation initiation factor activity;	K03254	EIF3A; translation initiation factor 3 subunit A
S2 vs S1	BjuB044908	2.53437	9.1657e-05	0.00431668	up	yes	GO:1901599|(-)-pinoresinol biosynthetic process;GO:0050790|regulation of catalytic activity;	GO:0048046|apoplast;	GO:0042349|guiding stereospecific synthesis activity;GO:0042803|protein homodimerization activity;	.	.
S2 vs S1	BjuB044947	1.88057	0.000768128	0.0215081	up	yes	GO:0009688|abscisic acid biosynthetic process;GO:0042538|hyperosmotic salinity response;GO:0006970|response to osmotic stress;GO:0009414|response to water deprivation;	GO:0009570|chloroplast stroma;GO:0009535|chloroplast thylakoid membrane;	GO:0045549|9-cis-epoxycarotenoid dioxygenase activity;GO:0046872|metal ion binding;	K09840	NCED; 9-cis-epoxycarotenoid dioxygenase [EC:1.13.11.51]
S2 vs S1	BjuB044984	4.22699	1.08327e-09	3.3429e-07	up	yes	GO:0006532|aspartate biosynthetic process;GO:0009081|branched-chain amino acid metabolic process;GO:0019761|glucosinolate biosynthetic process;GO:0009098|leucine biosynthetic process;GO:0009416|response to light stimulus;GO:0009611|response to wounding;GO:0009099|valine biosynthetic process;	GO:0005829|cytosol;	GO:0004084|branched-chain-amino-acid transaminase activity;GO:0010326|methionine-oxo-acid transaminase activity;GO:0030170|pyridoxal phosphate binding;	K00826	E2.6.1.42, ilvE; branched-chain amino acid aminotransferase [EC:2.6.1.42]
S2 vs S1	BjuB045162	1.59961	6.36973e-07	7.7011e-05	up	yes	GO:0071555|cell wall organization;GO:0010154|fruit development;GO:0010417|glucuronoxylan biosynthetic process;GO:0048354|mucilage biosynthetic process involved in seed coat development;GO:0009834|plant-type secondary cell wall biogenesis;GO:0048367|shoot system development;GO:0045492|xylan biosynthetic process;GO:0010051|xylem and phloem pattern formation;	GO:0005768|endosome;GO:0005794|Golgi apparatus;GO:0000139|Golgi membrane;GO:0016021|integral component of membrane;GO:0005802|trans-Golgi network;	GO:0047517|1,4-beta-D-xylan synthase activity;GO:0015018|galactosylgalactosylxylosylprotein 3-beta-glucuronosyltransferase activity;GO:0042285|xylosyltransferase activity;	.	.
S2 vs S1	BjuB045228	1.36756	0.000159218	0.00665355	up	yes	GO:0006351|transcription, DNA-templated;	GO:0005634|nucleus;	GO:0043565|sequence-specific DNA binding;GO:0003700|transcription factor activity, sequence-specific DNA binding;	.	.
S2 vs S1	BjuB045267	3.24278	2.56031e-06	0.000248863	up	yes	GO:0033512|L-lysine catabolic process to acetyl-CoA via saccharopine;	GO:0005737|cytoplasm;	GO:0047131|saccharopine dehydrogenase (NAD+, L-glutamate-forming) activity;GO:0047130|saccharopine dehydrogenase (NADP+, L-lysine-forming) activity;	K14157	AASS; alpha-aminoadipic semialdehyde synthase [EC:1.5.1.8 1.5.1.9]
S2 vs S1	BjuB045391	1.89937	0.000117516	0.00524513	up	yes	GO:0030154|cell differentiation;GO:0061077|chaperone-mediated protein folding;GO:0002088|lens development in camera-type eye;GO:0007517|muscle organ development;	GO:0005737|cytoplasm;GO:0005829|cytosol;	GO:0051879|Hsp90 protein binding;	.	.
S2 vs S1	BjuB045592	1.1123	0.00137533	0.0326301	up	yes	.	.	.	.	.
S2 vs S1	BjuB045894	1.4153	2.85213e-05	0.00174083	up	yes	GO:0006094|gluconeogenesis;GO:0006096|glycolytic process;	.	GO:0046538|2,3-bisphosphoglycerate-dependent phosphoglycerate mutase activity;	K01834	PGAM, gpmA; 2,3-bisphosphoglycerate-dependent phosphoglycerate mutase [EC:5.4.2.11]
S2 vs S1	BjuB045989	2.43975	0.000274055	0.010095	up	yes	GO:0071555|cell wall organization;GO:0010417|glucuronoxylan biosynthetic process;GO:0010413|glucuronoxylan metabolic process;GO:0045489|pectin biosynthetic process;GO:0045492|xylan biosynthetic process;	GO:0005794|Golgi apparatus;GO:0000139|Golgi membrane;GO:0016021|integral component of membrane;	GO:0047262|polygalacturonate 4-alpha-galacturonosyltransferase activity;	K13648	GAUT; alpha-1,4-galacturonosyltransferase [EC:2.4.1.43]
S2 vs S1	BjuB046040	1.7407	0.00156715	0.035703	up	yes	GO:0006351|transcription, DNA-templated;	GO:0005634|nucleus;	GO:0003677|DNA binding;GO:0046872|metal ion binding;GO:0003700|transcription factor activity, sequence-specific DNA binding;	.	.
S2 vs S1	BjuB046279	2.11696	8.02146e-05	0.00388561	up	yes	.	.	.	.	.
S2 vs S1	BjuB046348	2.18476	0.000471336	0.0150831	up	yes	GO:0009813|flavonoid biosynthetic process;GO:0052696|flavonoid glucuronidation;GO:0051707|response to other organism;	GO:0043231|intracellular membrane-bounded organelle;	GO:0080043|quercetin 3-O-glucosyltransferase activity;GO:0080044|quercetin 7-O-glucosyltransferase activity;	K13496	UGT73C; UDP-glucosyl transferase 73C [EC:2.4.1.-]
S2 vs S1	BjuB046386	3.20554	8.26316e-07	9.52076e-05	up	yes	GO:0015790|UDP-xylose transport;	GO:0005768|endosome;GO:0005794|Golgi apparatus;GO:0000139|Golgi membrane;GO:0016021|integral component of membrane;GO:0005802|trans-Golgi network;	GO:0005464|UDP-xylose transmembrane transporter activity;	K15285	SLC35E3; solute carrier family 35, member E3
S2 vs S1	BjuB046418	1.51974	0.000827156	0.0226555	up	yes	GO:0010100|negative regulation of photomorphogenesis;GO:0006355|regulation of transcription, DNA-templated;GO:0006351|transcription, DNA-templated;	GO:0005634|nucleus;	GO:0003700|transcription factor activity, sequence-specific DNA binding;GO:0000989|transcription factor activity, transcription factor binding;GO:0008270|zinc ion binding;	.	.
S2 vs S1	BjuB046519	3.372	2.77806e-06	0.00026478	up	yes	.	.	GO:0046872|metal ion binding;GO:0004722|protein serine/threonine phosphatase activity;	K14803	PTC2_3; protein phosphatase 2C homolog 2/3 [EC:3.1.3.16]
S2 vs S1	BjuB046529	1.98471	0.00148359	0.0343989	up	yes	GO:0009733|response to auxin;GO:0009624|response to nematode;GO:0006351|transcription, DNA-templated;	GO:0005634|nucleus;	GO:0043565|sequence-specific DNA binding;GO:0003700|transcription factor activity, sequence-specific DNA binding;	.	.
S2 vs S1	BjuB046533	2.50616	0.000272861	0.0100594	up	yes	.	.	.	.	.
S2 vs S1	BjuB046619	2.44611	8.28054e-05	0.00397619	up	yes	GO:0009626|plant-type hypersensitive response;	.	.	.	.
S2 vs S1	BjuB046691	2.19572	0.000408996	0.0135398	up	yes	GO:0009851|auxin biosynthetic process;GO:0009734|auxin-activated signaling pathway;GO:0007275|multicellular organismal development;	GO:0005634|nucleus;	GO:0003677|DNA binding;GO:0046872|metal ion binding;	.	.
S2 vs S1	BjuB046737	1.39147	0.000752261	0.0211578	up	yes	GO:0008654|phospholipid biosynthetic process;GO:0006644|phospholipid metabolic process;	GO:0005783|endoplasmic reticulum;GO:0005789|endoplasmic reticulum membrane;GO:0016021|integral component of membrane;GO:0005634|nucleus;	GO:0050200|plasmalogen synthase activity;	K13510	LPCAT1_2; lysophosphatidylcholine acyltransferase / lyso-PAF acetyltransferase [EC:2.3.1.23 2.3.1.67]
S2 vs S1	BjuB046977	2.57007	0.000628907	0.0184563	up	yes	GO:0006974|cellular response to DNA damage stimulus;GO:0006281|DNA repair;	GO:0005829|cytosol;GO:0005615|extracellular space;	GO:0004867|serine-type endopeptidase inhibitor activity;	K13963	SERPINB; serpin B
S2 vs S1	BjuB047232	1.52913	0.000652437	0.0190419	up	yes	.	GO:0005886|plasma membrane;	.	.	.
S2 vs S1	BjuB047235	1.30624	0.000375289	0.0127482	up	yes	GO:0016036|cellular response to phosphate starvation;GO:0010073|meristem maintenance;	GO:0005618|cell wall;GO:0005829|cytosol;GO:0005789|endoplasmic reticulum membrane;GO:0005794|Golgi apparatus;GO:0016020|membrane;	GO:0005507|copper ion binding;GO:0016722|oxidoreductase activity, oxidizing metal ions;	.	.
S2 vs S1	BjuB047240	2.42293	0.00010817	0.00493635	up	yes	GO:0006855|drug transmembrane transport;	GO:0016021|integral component of membrane;	GO:0015297|antiporter activity;GO:0015238|drug transmembrane transporter activity;	K03327	TC.MATE, SLC47A, norM, mdtK, dinF; multidrug resistance protein, MATE family
S2 vs S1	BjuB047325	4.66308	1.76322e-11	8.02158e-09	up	yes	GO:0046323|glucose import;GO:0035428|hexose transmembrane transport;	GO:0005887|integral component of plasma membrane;GO:0005774|vacuolar membrane;GO:0005773|vacuole;	GO:0005355|glucose transmembrane transporter activity;GO:0005351|sugar:proton symporter activity;	.	.
S2 vs S1	BjuB047328	1.20883	0.000527599	0.0163042	up	yes	GO:0006952|defense response;GO:0010731|protein glutathionylation;GO:0043903|regulation of symbiosis, encompassing mutualism through parasitism;GO:0009753|response to jasmonic acid;GO:0010193|response to ozone;GO:0009610|response to symbiotic fungus;GO:0010043|response to zinc ion;	GO:0048046|apoplast;GO:0009507|chloroplast;GO:0009570|chloroplast stroma;GO:0005829|cytosol;GO:0005739|mitochondrion;GO:0005777|peroxisome;GO:0005886|plasma membrane;GO:0005773|vacuole;	GO:0005507|copper ion binding;GO:0045174|glutathione dehydrogenase (ascorbate) activity;GO:0004364|glutathione transferase activity;GO:0005244|voltage-gated ion channel activity;	.	.
S2 vs S1	BjuB047410	3.63668	1.10916e-07	1.78943e-05	up	yes	GO:0009908|flower development;GO:0000165|MAPK cascade;GO:0045944|positive regulation of transcription from RNA polymerase II promoter;GO:0040008|regulation of growth;GO:0048364|root development;GO:0006351|transcription, DNA-templated;GO:0010228|vegetative to reproductive phase transition of meristem;	GO:0005634|nucleus;	GO:0000977|RNA polymerase II regulatory region sequence-specific DNA binding;GO:0003700|transcription factor activity, sequence-specific DNA binding;	.	.
S2 vs S1	BjuB047547	1.61253	0.00119175	0.0293639	up	yes	GO:0006952|defense response;GO:0035556|intracellular signal transduction;GO:0048366|leaf development;GO:0007205|protein kinase C-activating G-protein coupled receptor signaling pathway;GO:0009409|response to cold;GO:0009611|response to wounding;GO:0048364|root development;	GO:0016021|integral component of membrane;GO:0005622|intracellular;	GO:0005524|ATP binding;GO:0004143|diacylglycerol kinase activity;GO:0046872|metal ion binding;	K00901	dgkA, DGK; diacylglycerol kinase (ATP) [EC:2.7.1.107]
S2 vs S1	BjuB047750	1.9212	6.64127e-05	0.00333796	up	yes	GO:0030010|establishment of cell polarity;GO:0009942|longitudinal axis specification;GO:0009555|pollen development;GO:0006355|regulation of transcription, DNA-templated;GO:0006351|transcription, DNA-templated;	GO:0005634|nucleus;	GO:0043565|sequence-specific DNA binding;GO:0003700|transcription factor activity, sequence-specific DNA binding;	K18835	WRKY2; WRKY transcription factor 2
S2 vs S1	BjuB047988	2.05831	3.63131e-06	0.000331087	up	yes	.	.	GO:0004721|phosphoprotein phosphatase activity;	.	.
S2 vs S1	BjuB048022	2.88167	0.000122448	0.00539271	up	yes	GO:0009738|abscisic acid-activated signaling pathway;GO:0035556|intracellular signal transduction;GO:0016042|lipid catabolic process;GO:0009737|response to abscisic acid;GO:0009409|response to cold;GO:0009651|response to salt stress;GO:0009414|response to water deprivation;	GO:0005622|intracellular;GO:0005886|plasma membrane;	GO:0004435|phosphatidylinositol phospholipase C activity;GO:0004629|phospholipase C activity;GO:0004871|signal transducer activity;	K05857	PLCD; phosphatidylinositol phospholipase C, delta [EC:3.1.4.11]
S2 vs S1	BjuB048466	2.05633	1.56018e-06	0.000166705	up	yes	GO:0006532|aspartate biosynthetic process;GO:0009097|isoleucine biosynthetic process;GO:0009098|leucine biosynthetic process;GO:0071669|plant-type cell wall organization or biogenesis;GO:0009099|valine biosynthetic process;	GO:0009507|chloroplast;	GO:0052656|L-isoleucine transaminase activity;GO:0052654|L-leucine transaminase activity;GO:0052655|L-valine transaminase activity;GO:0030170|pyridoxal phosphate binding;	K00826	E2.6.1.42, ilvE; branched-chain amino acid aminotransferase [EC:2.6.1.42]
S2 vs S1	BjuB048535	2.33436	5.23873e-05	0.00277194	up	yes	GO:1901527|abscisic acid-activated signaling pathway involved in stomatal movement;GO:0042631|cellular response to water deprivation;GO:0009690|cytokinin metabolic process;GO:0009813|flavonoid biosynthetic process;GO:0052696|flavonoid glucuronidation;GO:1900000|regulation of anthocyanin catabolic process;GO:0048316|seed development;	GO:0043231|intracellular membrane-bounded organelle;	GO:0047807|cytokinin 7-beta-glucosyltransferase activity;GO:0080062|cytokinin 9-beta-glucosyltransferase activity;GO:0080043|quercetin 3-O-glucosyltransferase activity;GO:0080044|quercetin 7-O-glucosyltransferase activity;	K13493	UGT76C1_2; cytokinin-N-glucosyltransferase [EC:2.4.1.-]
S2 vs S1	BjuB048571	2.79783	0.000128694	0.00559633	up	yes	GO:0042744|hydrogen peroxide catabolic process;GO:0009809|lignin biosynthetic process;GO:1901430|positive regulation of syringal lignin biosynthetic process;GO:0006979|response to oxidative stress;GO:0010089|xylem development;	GO:0048046|apoplast;GO:0005618|cell wall;GO:0005829|cytosol;GO:0005794|Golgi apparatus;	GO:0020037|heme binding;GO:0046872|metal ion binding;GO:0004601|peroxidase activity;	K00430	E1.11.1.7; peroxidase [EC:1.11.1.7]
S2 vs S1	BjuB048580	2.30357	0.00186173	0.0399787	up	yes	.	.	.	.	.
S2 vs S1	BjuB048585	1.90874	0.000360059	0.0123746	up	yes	GO:0006952|defense response;GO:0006897|endocytosis;GO:1900150|regulation of defense response to fungus;GO:0030100|regulation of endocytosis;GO:0009620|response to fungus;GO:0009863|salicylic acid mediated signaling pathway;	GO:0005768|endosome;GO:0005886|plasma membrane;	.	.	.
S2 vs S1	BjuB048769	2.4173	0.000336924	0.0118001	up	yes	.	GO:0022626|cytosolic ribosome;GO:0016021|integral component of membrane;GO:0005773|vacuole;	GO:0005509|calcium ion binding;GO:0050664|oxidoreductase activity, acting on NAD(P)H, oxygen as acceptor;GO:0004601|peroxidase activity;	K13447	RBOH; respiratory burst oxidase [EC:1.6.3.- 1.11.1.-]
S2 vs S1	BjuB048774	2.45628	7.56892e-05	0.00370665	up	yes	GO:0009908|flower development;GO:0042538|hyperosmotic salinity response;GO:0010507|negative regulation of autophagy;GO:0009555|pollen development;GO:0009737|response to abscisic acid;GO:0009409|response to cold;GO:0009414|response to water deprivation;	GO:0016021|integral component of membrane;	.	.	.
S2 vs S1	BjuB048848	1.88629	0.000891336	0.0239487	up	yes	.	.	.	.	.
S2 vs S1	BjuB048891	1.92865	0.00136911	0.0325349	up	yes	.	.	.	.	.
S2 vs S1	BjuB048914	2.08813	0.000782277	0.0218099	up	yes	GO:0009873|ethylene-activated signaling pathway;GO:0006351|transcription, DNA-templated;	GO:0005634|nucleus;	GO:0003677|DNA binding;GO:0003700|transcription factor activity, sequence-specific DNA binding;	.	.
S2 vs S1	BjuB048958	1.08341	0.00180994	0.039114	up	yes	GO:0006633|fatty acid biosynthetic process;GO:0016123|xanthophyll biosynthetic process;	GO:0031969|chloroplast membrane;GO:0016021|integral component of membrane;	GO:0016787|hydrolase activity;GO:0005506|iron ion binding;GO:0016491|oxidoreductase activity;	K15746	crtZ; beta-carotene 3-hydroxylase [EC:1.14.13.129]
S2 vs S1	BjuB048995	2.34723	0.000317982	0.0113943	up	yes	.	GO:0022626|cytosolic ribosome;GO:0016021|integral component of membrane;GO:0005773|vacuole;	GO:0005509|calcium ion binding;GO:0050664|oxidoreductase activity, acting on NAD(P)H, oxygen as acceptor;GO:0004601|peroxidase activity;	K13447	RBOH; respiratory burst oxidase [EC:1.6.3.- 1.11.1.-]
S2 vs S1	BjuB049016	2.80598	2.7507e-05	0.00168825	up	yes	.	.	.	.	.
S2 vs S1	BjuB049018	1.92517	0.00153386	0.035167	up	yes	.	GO:0009535|chloroplast thylakoid membrane;GO:0016021|integral component of membrane;	GO:0008270|zinc ion binding;	.	.
S2 vs S1	BjuO000406	1.68616	0.00242627	0.0480223	up	yes	GO:0015967|diadenosine tetraphosphate catabolic process;GO:0006753|nucleoside phosphate metabolic process;	.	GO:0004081|bis(5'-nucleosyl)-tetraphosphatase (asymmetrical) activity;GO:0008893|guanosine-3',5'-bis(diphosphate) 3'-diphosphatase activity;GO:0046872|metal ion binding;	.	.
S2 vs S1	BjuO000543	1.86778	0.00068078	0.019597	up	yes	GO:0042744|hydrogen peroxide catabolic process;GO:0006979|response to oxidative stress;	GO:0005576|extracellular region;GO:0005774|vacuolar membrane;	GO:0020037|heme binding;GO:0046872|metal ion binding;GO:0004601|peroxidase activity;	K00430	E1.11.1.7; peroxidase [EC:1.11.1.7]
S2 vs S1	BjuO000712	2.00744	0.000379956	0.0128483	up	yes	.	.	GO:0008171|O-methyltransferase activity;GO:0030755|quercetin 3-O-methyltransferase activity;	.	.
S2 vs S1	BjuO000990	1.12444	0.0012825	0.0309942	up	yes	.	.	.	.	.
S2 vs S1	BjuO001058	2.46546	0.00056722	0.0171915	up	yes	GO:0010434|bract formation;GO:0010582|floral meristem determinacy;GO:0010227|floral organ abscission;GO:0048439|flower morphogenesis;GO:0009864|induced systemic resistance, jasmonic acid mediated signaling pathway;GO:0009965|leaf morphogenesis;GO:0010022|meristem determinacy;GO:0010254|nectary development;GO:0009944|polarity specification of adaxial/abaxial axis;GO:0043161|proteasome-mediated ubi…	GO:0005737|cytoplasm;GO:0005634|nucleus;GO:0019005|SCF ubiquitin ligase complex;	GO:0031625|ubiquitin protein ligase binding;	K14508	NPR1; regulatory protein NPR1
S2 vs S1	BjuO001264	1.16518	0.00140666	0.0330536	up	yes	GO:0035556|intracellular signal transduction;GO:0048573|photoperiodism, flowering;GO:0009911|positive regulation of flower development;GO:0046777|protein autophosphorylation;GO:0006468|protein phosphorylation;GO:0009909|regulation of flower development;GO:0010228|vegetative to reproductive phase transition of meristem;	GO:0005829|cytosol;GO:0005634|nucleus;	GO:0005524|ATP binding;GO:0004672|protein kinase activity;GO:0004674|protein serine/threonine kinase activity;	K08867	WNK, PRKWNK; WNK lysine deficient protein kinase [EC:2.7.11.1]
S2 vs S1	BjuO001330	2.37165	2.63174e-07	3.66359e-05	up	yes	GO:0009965|leaf morphogenesis;GO:0045893|positive regulation of transcription, DNA-templated;GO:0009637|response to blue light;GO:0009651|response to salt stress;GO:0006351|transcription, DNA-templated;	GO:0005634|nucleus;	GO:0042803|protein homodimerization activity;GO:0043565|sequence-specific DNA binding;GO:0003700|transcription factor activity, sequence-specific DNA binding;	K09338	HD-ZIP; homeobox-leucine zipper protein
S2 vs S1	BjuO001359	1.93206	0.00053946	0.0165779	up	yes	GO:0055114|oxidation-reduction process;	GO:0005789|endoplasmic reticulum membrane;GO:0016021|integral component of membrane;	GO:0020037|heme binding;GO:0046872|metal ion binding;	.	.
S2 vs S1	BjuO001360	1.38353	0.000843645	0.0229952	up	yes	.	.	.	.	.
S2 vs S1	BjuO001637	2.64149	0.000237287	0.0089882	up	yes	.	GO:0005887|integral component of plasma membrane;GO:0043231|intracellular membrane-bounded organelle;	GO:0005524|ATP binding;GO:0005388|calcium-transporting ATPase activity;GO:0046872|metal ion binding;	K01537	E3.6.3.8; Ca2+-transporting ATPase [EC:3.6.3.8]
S2 vs S1	BjuO001723	1.95949	0.00106038	0.0269287	up	yes	GO:0006970|response to osmotic stress;GO:0009651|response to salt stress;GO:0009414|response to water deprivation;GO:0006351|transcription, DNA-templated;	GO:0005634|nucleus;	GO:0043565|sequence-specific DNA binding;GO:0003700|transcription factor activity, sequence-specific DNA binding;GO:0044212|transcription regulatory region DNA binding;	.	.
S2 vs S1	BjuO001756	2.57161	1.67987e-05	0.00115649	up	yes	.	.	.	.	.
S2 vs S1	BjuO001935	2.13272	0.000120486	0.00533292	up	yes	GO:0042546|cell wall biogenesis;GO:0016998|cell wall macromolecule catabolic process;GO:0071555|cell wall organization;GO:0010411|xyloglucan metabolic process;	GO:0048046|apoplast;GO:0005618|cell wall;GO:0005886|plasma membrane;	GO:0033946|xyloglucan-specific endo-beta-1,4-glucanase activity;GO:0016762|xyloglucan:xyloglucosyl transferase activity;	K08235	E2.4.1.207; xyloglucan:xyloglucosyl transferase [EC:2.4.1.207]
S2 vs S1	BjuO001969	2.23567	0.00234375	0.0471839	up	yes	GO:0015798|myo-inositol transport;	GO:0016021|integral component of membrane;GO:0009705|plant-type vacuole membrane;GO:0005773|vacuole;	GO:0005366|myo-inositol:proton symporter activity;	K08150	SLC2A13, ITR; MFS transporter, SP family, solute carrier family 2 (myo-inositol transporter), member 13
S2 vs S1	BjuO002114	2.7785	0.000108469	0.00494167	up	yes	GO:0009734|auxin-activated signaling pathway;GO:0006351|transcription, DNA-templated;	GO:0005634|nucleus;GO:0009506|plasmodesma;	GO:0003677|DNA binding;GO:0003700|transcription factor activity, sequence-specific DNA binding;	.	.
S2 vs S1	BjuO002126	1.79318	0.00155679	0.035522	up	yes	GO:0071365|cellular response to auxin stimulus;GO:0009864|induced systemic resistance, jasmonic acid mediated signaling pathway;GO:0009694|jasmonic acid metabolic process;GO:2000030|regulation of response to red or far red light;GO:0010046|response to mycotoxin;GO:0010224|response to UV-B;GO:0009611|response to wounding;	GO:0005737|cytoplasm;	GO:0019899|enzyme binding;GO:0080123|jasmonate-amino synthetase activity;	K14506	JAR1; jasmonic acid-amino synthetase
S2 vs S1	BjuO002380	2.74138	3.18818e-05	0.00186841	up	yes	GO:0042391|regulation of membrane potential;	GO:0005887|integral component of plasma membrane;GO:0005886|plasma membrane;	GO:0005242|inward rectifier potassium channel activity;	.	.
S2 vs S1	BjuO002411	1.94164	0.0020184	0.042374	up	yes	.	GO:0005634|nucleus;	.	.	.
S2 vs S1	BjuO002441	2.65342	7.79275e-05	0.00378729	up	yes	.	.	.	.	.
S2 vs S1	BjuO002546	1.56671	1.7792e-05	0.00121539	up	yes	GO:0010197|polar nucleus fusion;GO:0009737|response to abscisic acid;GO:0010201|response to continuous far red light stimulus by the high-irradiance response system;GO:0009610|response to symbiotic fungus;GO:0006351|transcription, DNA-templated;	GO:0005737|cytoplasm;GO:0005634|nucleus;	GO:0003677|DNA binding;GO:0046982|protein heterodimerization activity;GO:0042803|protein homodimerization activity;GO:0003700|transcription factor activity, sequence-specific DNA binding;	.	.
S2 vs S1	BjuO002900	2.39058	0.000604113	0.0179521	up	yes	.	.	.	.	.
S2 vs S1	BjuO003170	3.77739	3.26348e-07	4.32475e-05	up	yes	GO:0009860|pollen tube growth;GO:0040008|regulation of growth;	GO:0005886|plasma membrane;	.	.	.
S2 vs S1	BjuO003322	2.13226	0.000157154	0.00659227	up	yes	GO:0009164|nucleoside catabolic process;	GO:0005737|cytoplasm;GO:0005739|mitochondrion;GO:0005634|nucleus;	GO:0016818|hydrolase activity, acting on acid anhydrides, in phosphorus-containing anhydrides;GO:0046872|metal ion binding;	.	.
S2 vs S1	BjuO003648	2.519	0.000209072	0.00815749	up	yes	.	GO:0005737|cytoplasm;GO:0005768|endosome;GO:0005794|Golgi apparatus;GO:0000139|Golgi membrane;GO:0016021|integral component of membrane;GO:0005802|trans-Golgi network;	GO:0016757|transferase activity, transferring glycosyl groups;	.	.
S2 vs S1	BjuO003790	1.79014	0.00217081	0.0445147	up	yes	GO:0006168|adenine salvage;GO:0044209|AMP salvage;	GO:0005829|cytosol;GO:0005794|Golgi apparatus;GO:0005886|plasma membrane;	GO:0003999|adenine phosphoribosyltransferase activity;GO:0015114|phosphate ion transmembrane transporter activity;	K00759	APRT, apt; adenine phosphoribosyltransferase [EC:2.4.2.7]
S2 vs S1	BjuO004177	2.14946	0.00159217	0.0360312	up	yes	GO:0003006|developmental process involved in reproduction;GO:0006811|ion transport;GO:0055072|iron ion homeostasis;GO:0010039|response to iron ion;GO:0009624|response to nematode;GO:0048316|seed development;GO:0055085|transmembrane transport;	GO:0016021|integral component of membrane;GO:0005886|plasma membrane;	.	.	.
S2 vs S1	BjuO004185	1.99689	0.000262703	0.00975827	up	yes	GO:0009733|response to auxin;	.	.	.	.
S2 vs S1	BjuO004307	1.97325	0.00164134	0.0366942	up	yes	GO:0080148|negative regulation of response to water deprivation;	GO:0005886|plasma membrane;	GO:0016874|ligase activity;GO:0004842|ubiquitin-protein transferase activity;GO:0008270|zinc ion binding;	K16280	RGLG; E3 ubiquitin-protein ligase RGLG [EC:2.3.2.27]
S2 vs S1	BjuO004330	1.69839	0.000904564	0.0241778	up	yes	GO:0006817|phosphate ion transport;GO:0006351|transcription, DNA-templated;	GO:0005634|nucleus;	GO:0043565|sequence-specific DNA binding;GO:0003700|transcription factor activity, sequence-specific DNA binding;GO:0008134|transcription factor binding;GO:0044212|transcription regulatory region DNA binding;	.	.
S2 vs S1	BjuO004727	2.32559	0.00182232	0.0393238	up	yes	GO:0008152|metabolic process;	GO:0005829|cytosol;GO:0005634|nucleus;	GO:0016787|hydrolase activity;	K18551	SDT1; pyrimidine and pyridine-specific 5'-nucleotidase [EC:3.1.3.-]
S2 vs S1	BjuO004871	2.74262	2.25963e-07	3.21661e-05	up	yes	GO:0006355|regulation of transcription, DNA-templated;GO:0048364|root development;GO:0006351|transcription, DNA-templated;	GO:0005634|nucleus;	GO:0003677|DNA binding;	.	.
S2 vs S1	BjuO004924	2.49646	0.000787754	0.0219185	up	yes	.	.	.	.	.
S2 vs S1	BjuO004944	2.37697	0.0018041	0.0390453	up	yes	GO:0009813|flavonoid biosynthetic process;GO:0052696|flavonoid glucuronidation;	GO:0043231|intracellular membrane-bounded organelle;	GO:0016758|transferase activity, transferring hexosyl groups;GO:0008194|UDP-glycosyltransferase activity;	.	.
S2 vs S1	BjuO004969	2.00018	0.00216998	0.0445147	up	yes	.	.	.	.	.
S2 vs S1	BjuO004978	1.81879	0.000573918	0.0173132	up	yes	GO:0006355|regulation of transcription, DNA-templated;	GO:0005634|nucleus;	GO:0003700|transcription factor activity, sequence-specific DNA binding;GO:0044212|transcription regulatory region DNA binding;GO:0008270|zinc ion binding;	.	.
S2 vs S1	BjuO004989	2.13148	0.000900539	0.024114	up	yes	GO:0006950|response to stress;	GO:0005886|plasma membrane;	GO:0016208|AMP binding;	.	.
S2 vs S1	BjuO005133	2.37561	0.00105235	0.0267565	up	yes	GO:0045490|pectin catabolic process;	.	GO:0046872|metal ion binding;GO:0030570|pectate lyase activity;	K01728	pel; pectate lyase [EC:4.2.2.2]
S2 vs S1	BjuO005375	2.12015	0.000660236	0.01921	up	yes	GO:0006811|ion transport;GO:0042391|regulation of membrane potential;GO:0009737|response to abscisic acid;GO:0009409|response to cold;GO:0009753|response to jasmonic acid;GO:0009414|response to water deprivation;	GO:0005887|integral component of plasma membrane;GO:0005634|nucleus;	GO:0015075|ion transmembrane transporter activity;GO:0015271|outward rectifier potassium channel activity;	.	.
S2 vs S1	BjuO005548	1.20563	0.00147889	0.0343303	up	yes	GO:0006542|glutamine biosynthetic process;GO:0010150|leaf senescence;GO:0042128|nitrate assimilation;GO:0009399|nitrogen fixation;	GO:0005618|cell wall;GO:0005829|cytosol;GO:0022626|cytosolic ribosome;GO:0005886|plasma membrane;GO:0009506|plasmodesma;	GO:0005524|ATP binding;GO:0005507|copper ion binding;GO:0004356|glutamate-ammonia ligase activity;	K01915	glnA, GLUL; glutamine synthetase [EC:6.3.1.2]
S2 vs S1	BjuO005958	2.56357	2.95964e-05	0.00177806	up	yes	.	.	GO:0016747|transferase activity, transferring acyl groups other than amino-acyl groups;	.	.
S2 vs S1	BjuO006008	1.95961	0.000253865	0.00953431	up	yes	.	GO:0009507|chloroplast;	GO:0004017|adenylate kinase activity;GO:0005524|ATP binding;	K00939	adk, AK; adenylate kinase [EC:2.7.4.3]
S2 vs S1	BjuO006013	2.47596	0.000488916	0.0154561	up	yes	.	GO:0005886|plasma membrane;	GO:0005524|ATP binding;GO:0004674|protein serine/threonine kinase activity;	K00924	E2.7.1.-
S2 vs S1	BjuO006770	2.04665	0.0012001	0.0295037	up	yes	GO:0009800|cinnamic acid biosynthetic process;GO:0006559|L-phenylalanine catabolic process;	GO:0005737|cytoplasm;	GO:0045548|phenylalanine ammonia-lyase activity;	K10775	E4.3.1.24; phenylalanine ammonia-lyase [EC:4.3.1.24]
S2 vs S1	BjuO007745	1.79589	0.00122523	0.0299712	up	yes	.	GO:0016021|integral component of membrane;GO:0005886|plasma membrane;	GO:0005215|transporter activity;	.	.
S2 vs S1	BjuO007765	2.26717	0.00179041	0.0389015	up	yes	.	.	.	.	.
S2 vs S1	BjuO007805	2.93657	2.71294e-08	5.34462e-06	up	yes	GO:0030036|actin cytoskeleton organization;GO:0051127|positive regulation of actin nucleation;	GO:0071944|cell periphery;GO:0005856|cytoskeleton;GO:0043229|intracellular organelle;GO:0016020|membrane;GO:0031209|SCAR complex;	GO:0003785|actin monomer binding;	.	.
S2 vs S1	BjuO008467	1.16834	0.00240391	0.0478185	up	yes	.	.	.	.	.
S2 vs S1	BjuO008476	2.13424	0.0020891	0.0434449	up	yes	.	GO:0005615|extracellular space;	GO:0005507|copper ion binding;GO:0016491|oxidoreductase activity;	.	.
S2 vs S1	BjuO008781	3.11229	1.48904e-05	0.0010423	up	yes	GO:0009834|plant-type secondary cell wall biogenesis;GO:0045893|positive regulation of transcription, DNA-templated;GO:0006351|transcription, DNA-templated;	GO:0016020|membrane;GO:0005634|nucleus;	GO:0003677|DNA binding;GO:0003700|transcription factor activity, sequence-specific DNA binding;	.	.
S2 vs S1	BjuO008928	1.05143	0.00163411	0.0366049	up	yes	.	.	.	.	.
S2 vs S1	BjuO008936	1.30687	0.000277606	0.0102002	up	yes	.	.	.	.	.
S2 vs S1	BjuO009480	1.61777	0.00172313	0.0379253	up	yes	GO:0009737|response to abscisic acid;GO:0009414|response to water deprivation;GO:0007165|signal transduction;	GO:0005634|nucleus;	.	.	.
S2 vs S1	BjuO009495	2.89376	1.93656e-05	0.00129482	up	yes	GO:0006284|base-excision repair;GO:0006541|glutamine metabolic process;GO:0006177|GMP biosynthetic process;	.	GO:0005524|ATP binding;GO:0008725|DNA-3-methyladenine glycosylase activity;GO:0003922|GMP synthase (glutamine-hydrolyzing) activity;GO:0008080|N-acetyltransferase activity;GO:0016462|pyrophosphatase activity;	K03790	rimJ; ribosomal-protein-alanine N-acetyltransferase [EC:2.3.1.128]
S2 vs S1	BjuO009498	2.57671	0.000570281	0.0172354	up	yes	.	GO:0005576|extracellular region;	GO:0016787|hydrolase activity;	.	.
S2 vs S1	BjuO009519	2.69309	0.000348137	0.0120588	up	yes	.	.	.	.	.
S2 vs S1	BjuO009699	2.80875	2.7095e-06	0.000259979	up	yes	GO:0005975|carbohydrate metabolic process;	GO:0016021|integral component of membrane;	GO:0004650|polygalacturonase activity;	.	.
S2 vs S1	BjuO010277	1.87944	0.000358638	0.012345	up	yes	GO:0009736|cytokinin-activated signaling pathway;GO:0009873|ethylene-activated signaling pathway;GO:0048366|leaf development;GO:0042991|transcription factor import into nucleus;GO:0006351|transcription, DNA-templated;	GO:0005737|cytoplasm;GO:0005634|nucleus;	GO:0003677|DNA binding;GO:0003700|transcription factor activity, sequence-specific DNA binding;	.	.
S2 vs S1	BjuO010331	1.89963	0.00238305	0.0476492	up	yes	GO:0034551|mitochondrial respiratory chain complex III assembly;	GO:0016021|integral component of membrane;GO:0005743|mitochondrial inner membrane;GO:0005739|mitochondrion;	GO:0005524|ATP binding;GO:0042623|ATPase activity, coupled;	K08900	BCS1; mitochondrial chaperone BCS1
S2 vs S1	BjuO010793	1.45892	6.48458e-08	1.1178e-05	up	yes	GO:0008652|cellular amino acid biosynthetic process;GO:0019344|cysteine biosynthetic process;GO:0070814|hydrogen sulfide biosynthetic process;GO:0016310|phosphorylation;GO:0000103|sulfate assimilation;	GO:0009507|chloroplast;GO:0009536|plastid;	GO:0004020|adenylylsulfate kinase activity;GO:0005524|ATP binding;	K00860	cysC; adenylylsulfate kinase [EC:2.7.1.25]
S2 vs S1	BjuO011516	2.13019	2.01331e-10	7.22321e-08	up	yes	GO:0006557|S-adenosylmethioninamine biosynthetic process;GO:0008295|spermidine biosynthetic process;GO:0006597|spermine biosynthetic process;	.	GO:0004014|adenosylmethionine decarboxylase activity;	.	.
S2 vs S1	BjuO011517	1.85812	1.11107e-07	1.78943e-05	up	yes	.	.	.	.	.
S2 vs S1	BjuO011599	2.86194	4.63939e-06	0.000398508	up	yes	.	.	.	.	.
S2 vs S1	BjuO011645	1.60954	0.000338118	0.0118257	up	yes	GO:0009698|phenylpropanoid metabolic process;	GO:0009507|chloroplast;GO:0005783|endoplasmic reticulum;GO:0005789|endoplasmic reticulum membrane;GO:0016021|integral component of membrane;	GO:0030586|[methionine synthase] reductase activity;GO:0050660|flavin adenine dinucleotide binding;GO:0010181|FMN binding;GO:0050661|NADP binding;GO:0003958|NADPH-hemoprotein reductase activity;	K00327	POR; NADPH-ferrihemoprotein reductase [EC:1.6.2.4]
S2 vs S1	BjuO012165	2.43081	0.00136349	0.032465	up	yes	GO:0006952|defense response;GO:0009737|response to abscisic acid;GO:0009723|response to ethylene;GO:0009620|response to fungus;GO:0009753|response to jasmonic acid;GO:0009651|response to salt stress;GO:0006351|transcription, DNA-templated;	GO:0005634|nucleus;	GO:0003677|DNA binding;GO:0003700|transcription factor activity, sequence-specific DNA binding;	K09422	MYBP; myb proto-oncogene protein, plant
S2 vs S1	BjuO012176	2.71867	3.73218e-05	0.00211229	up	yes	GO:0061158|3'-UTR-mediated mRNA destabilization;GO:0006355|regulation of transcription, DNA-templated;	GO:0005829|cytosol;	GO:0046872|metal ion binding;GO:0003730|mRNA 3'-UTR binding;GO:0003700|transcription factor activity, sequence-specific DNA binding;GO:0044212|transcription regulatory region DNA binding;	.	.
S2 vs S1	BjuO012256	2.53264	0.000643676	0.0188111	up	yes	GO:0009834|plant-type secondary cell wall biogenesis;GO:0045492|xylan biosynthetic process;	GO:0005794|Golgi apparatus;GO:0000139|Golgi membrane;GO:0016021|integral component of membrane;	.	.	.
S2 vs S1	BjuO012826	2.74182	0.000108886	0.00494853	up	yes	.	GO:0016021|integral component of membrane;	.	.	.
S2 vs S1	BjuO012830	3.14294	3.05374e-07	4.08359e-05	up	yes	GO:0051603|proteolysis involved in cellular protein catabolic process;	GO:0005576|extracellular region;GO:0009505|plant-type cell wall;GO:0005773|vacuole;	GO:0004185|serine-type carboxypeptidase activity;	K16297	SCPL-II; serine carboxypeptidase-like clade II [EC:3.4.16.-]
S2 vs S1	BjuO012869	1.95209	0.00139926	0.0329323	up	yes	.	.	.	.	.
S2 vs S1	BjuO012955	2.18144	9.55228e-06	0.000721802	up	yes	GO:0006855|drug transmembrane transport;GO:0009813|flavonoid biosynthetic process;GO:0010231|maintenance of seed dormancy;GO:0010023|proanthocyanidin biosynthetic process;	GO:0016021|integral component of membrane;GO:0009705|plant-type vacuole membrane;	GO:0015238|drug transmembrane transporter activity;GO:0015299|solute:proton antiporter activity;GO:0022857|transmembrane transporter activity;	K03327	TC.MATE, SLC47A, norM, mdtK, dinF; multidrug resistance protein, MATE family
S2 vs S1	BjuO013135	2.80002	1.97587e-07	2.87766e-05	up	yes	GO:0006952|defense response;	.	GO:0047501|(+)-neomenthol dehydrogenase activity;	.	.
S2 vs S1	BjuO013287	2.51994	2.52537e-05	0.00157627	up	yes	GO:0033320|UDP-D-xylose biosynthetic process;	GO:0005737|cytoplasm;GO:0005886|plasma membrane;	GO:0048040|UDP-glucuronate decarboxylase activity;	K08678	UXS1, uxs; UDP-glucuronate decarboxylase [EC:4.1.1.35]
S2 vs S1	BjuA000212	-1.74953	0.000593169	0.0177585	down	yes	.	.	.	.	.
S2 vs S1	BjuA000527	-1.68685	9.8471e-05	0.00458862	down	yes	GO:0048366|leaf development;GO:0048573|photoperiodism, flowering;GO:0009585|red, far-red light phototransduction;GO:0010099|regulation of photomorphogenesis;	GO:0005634|nucleus;	GO:0004842|ubiquitin-protein transferase activity;	.	.
S2 vs S1	BjuA000639	-3.476	1.18367e-12	7.15538e-10	down	yes	GO:0042742|defense response to bacterium;GO:0010205|photoinhibition;GO:0019684|photosynthesis, light reaction;GO:0010207|photosystem II assembly;GO:0042549|photosystem II stabilization;GO:0035304|regulation of protein dephosphorylation;	GO:0048046|apoplast;GO:0009507|chloroplast;GO:0009570|chloroplast stroma;GO:0009534|chloroplast thylakoid;GO:0009543|chloroplast thylakoid lumen;GO:0009535|chloroplast thylakoid membrane;GO:0019898|extrinsic component of membrane;GO:0016021|integral component of membrane;GO:0009654|photosystem II oxygen evolving complex;GO:0055035|plastid thylakoid membrane;GO:0010287|plastoglobule;GO:0009579|thy…	GO:0005509|calcium ion binding;GO:0010242|oxygen evolving activity;GO:0008266|poly(U) RNA binding;	K02716	psbO; photosystem II oxygen-evolving enhancer protein 1
S2 vs S1	BjuA000675	-3.46099	4.69612e-08	8.49324e-06	down	yes	GO:0015979|photosynthesis;	GO:0009535|chloroplast thylakoid membrane;GO:0009523|photosystem II;	.	.	.
S2 vs S1	BjuA000876	-2.15951	0.000520707	0.0161478	down	yes	.	.	.	.	.
S2 vs S1	BjuA001183	-2.20142	0.00230798	0.0465914	down	yes	GO:0009860|pollen tube growth;GO:0016567|protein ubiquitination;	.	.	.	.
S2 vs S1	BjuA001232	-2.15548	0.00180139	0.0390057	down	yes	GO:0050667|homocysteine metabolic process;GO:0046686|response to cadmium ion;GO:0009651|response to salt stress;GO:0010043|response to zinc ion;	GO:0048046|apoplast;GO:0009507|chloroplast;GO:0009570|chloroplast stroma;GO:0005829|cytosol;GO:0016020|membrane;GO:0005777|peroxisome;GO:0005886|plasma membrane;GO:0009506|plasmodesma;GO:0005774|vacuolar membrane;	GO:0003871|5-methyltetrahydropteroyltriglutamate-homocysteine S-methyltransferase activity;GO:0005507|copper ion binding;GO:0008705|methionine synthase activity;GO:0008270|zinc ion binding;	K00549	metE; 5-methyltetrahydropteroyltriglutamate--homocysteine methyltransferase [EC:2.1.1.14]
S2 vs S1	BjuA001305	-3.44992	5.36802e-07	6.67282e-05	down	yes	GO:0048574|long-day photoperiodism, flowering;GO:0006355|regulation of transcription, DNA-templated;GO:0006351|transcription, DNA-templated;	GO:0005634|nucleus;	GO:0003677|DNA binding;GO:0046872|metal ion binding;GO:0042803|protein homodimerization activity;	.	.
S2 vs S1	BjuA001336	-1.85249	7.07769e-05	0.00350999	down	yes	GO:0098656|anion transmembrane transport;GO:0015882|L-ascorbic acid transport;GO:0010028|xanthophyll cycle;	GO:0009507|chloroplast;GO:0009941|chloroplast envelope;GO:0009706|chloroplast inner membrane;GO:0016021|integral component of membrane;GO:0009536|plastid;	GO:0005315|inorganic phosphate transmembrane transporter activity;GO:0015229|L-ascorbic acid transporter activity;	.	.
S2 vs S1	BjuA001432	-1.58757	9.06899e-06	0.000690009	down	yes	GO:0006412|translation;	GO:0009507|chloroplast;GO:0009941|chloroplast envelope;GO:0009570|chloroplast stroma;GO:0016020|membrane;GO:0005840|ribosome;	GO:0019843|rRNA binding;GO:0003735|structural constituent of ribosome;	K02884	RP-L19, MRPL19, rplS; large subunit ribosomal protein L19
S2 vs S1	BjuA001448	-2.4403	1.20085e-05	0.000870151	down	yes	.	.	.	.	.
S2 vs S1	BjuA001947	-1.17985	0.00191038	0.0407458	down	yes	.	GO:0005737|cytoplasm;	GO:0003723|RNA binding;GO:0016434|rRNA (cytosine) methyltransferase activity;	K06969	rlmI; 23S rRNA (cytosine1962-C5)-methyltransferase [EC:2.1.1.191]
S2 vs S1	BjuA001958	-2.0611	0.00167204	0.037078	down	yes	.	.	.	.	.
S2 vs S1	BjuA001987	-1.61826	0.00255524	0.0496303	down	yes	GO:0042203|toluene catabolic process;	.	GO:0052689|carboxylic ester hydrolase activity;	K10702	todF; 2-hydroxy-6-oxohepta-2,4-dienoate hydroxylase [EC:3.7.1.-]
S2 vs S1	BjuA002114	-1.74692	0.00063399	0.0185649	down	yes	.	.	.	.	.
S2 vs S1	BjuA002827	-2.93308	7.84837e-05	0.00381013	down	yes	GO:0008285|negative regulation of cell proliferation;GO:0006355|regulation of transcription, DNA-templated;GO:0048364|root development;GO:0006351|transcription, DNA-templated;	GO:0005634|nucleus;	GO:0005524|ATP binding;	.	.
S2 vs S1	BjuA002970	-1.64018	0.00123742	0.0301524	down	yes	.	GO:0009507|chloroplast;GO:0009570|chloroplast stroma;GO:0005634|nucleus;GO:0009536|plastid;	.	.	.
S2 vs S1	BjuA003307	-1.58757	0.00104477	0.0267352	down	yes	.	.	.	.	.
S2 vs S1	BjuA003491	-2.67983	0.000334217	0.0117409	down	yes	GO:0009908|flower development;GO:0006355|regulation of transcription, DNA-templated;GO:0006351|transcription, DNA-templated;	GO:0005634|nucleus;	GO:0003677|DNA binding;	.	.
S2 vs S1	BjuA003517	-3.26253	1.83313e-06	0.000189005	down	yes	GO:0007166|cell surface receptor signaling pathway;	GO:0016021|integral component of membrane;GO:0005886|plasma membrane;	GO:0005524|ATP binding;GO:0005509|calcium ion binding;GO:0030247|polysaccharide binding;GO:0004674|protein serine/threonine kinase activity;	.	.
S2 vs S1	BjuA003522	-1.1828	7.57643e-05	0.00370665	down	yes	.	GO:0009706|chloroplast inner membrane;GO:0016021|integral component of membrane;	GO:0015078|hydrogen ion transmembrane transporter activity;	.	.
S2 vs S1	BjuA003587	-1.86396	0.000390706	0.0131114	down	yes	GO:0006355|regulation of transcription, DNA-templated;	.	GO:0003700|transcription factor activity, sequence-specific DNA binding;	.	.
S2 vs S1	BjuA003855	-2.37992	9.68181e-06	0.000727851	down	yes	GO:0015979|photosynthesis;GO:0009735|response to cytokinin;	GO:0009507|chloroplast;GO:0009941|chloroplast envelope;GO:0009534|chloroplast thylakoid;GO:0009535|chloroplast thylakoid membrane;GO:0016020|membrane;GO:0009538|photosystem I reaction center;GO:0010287|plastoglobule;GO:0009579|thylakoid;	.	K02693	psaE; photosystem I subunit IV
S2 vs S1	BjuA003869	-2.30321	0.00232808	0.0469112	down	yes	GO:0009610|response to symbiotic fungus;GO:0044403|symbiosis, encompassing mutualism through parasitism;	GO:0009507|chloroplast;GO:0005886|plasma membrane;	.	.	.
S2 vs S1	BjuA003963	-1.36955	0.00104736	0.0267503	down	yes	GO:0015995|chlorophyll biosynthetic process;GO:0015979|photosynthesis;GO:0009735|response to cytokinin;	GO:0005618|cell wall;GO:0009507|chloroplast;GO:0009570|chloroplast stroma;GO:0010007|magnesium chelatase complex;	GO:0005524|ATP binding;GO:0016887|ATPase activity;GO:0016851|magnesium chelatase activity;	K03405	chlI, bchI; magnesium chelatase subunit I [EC:6.6.1.1]
S2 vs S1	BjuA004032	-3.00856	2.15223e-07	3.08363e-05	down	yes	GO:0015979|photosynthesis;GO:0009773|photosynthetic electron transport in photosystem I;	GO:0009507|chloroplast;GO:0009534|chloroplast thylakoid;GO:0009535|chloroplast thylakoid membrane;GO:0016021|integral component of membrane;GO:0009579|thylakoid;	GO:0042802|identical protein binding;GO:0016730|oxidoreductase activity, acting on iron-sulfur proteins as donors;	.	.
S2 vs S1	BjuA004111	-5.3355	8.53121e-18	1.98144e-14	down	yes	GO:0006952|defense response;GO:0009607|response to biotic stimulus;GO:0080184|response to phenylpropanoid;GO:0010043|response to zinc ion;GO:0010228|vegetative to reproductive phase transition of meristem;	GO:0005829|cytosol;	GO:0005507|copper ion binding;	.	.
S2 vs S1	BjuA004114	-2.05133	0.000351821	0.0121581	down	yes	GO:0015992|proton transport;	GO:0005794|Golgi apparatus;GO:0005774|vacuolar membrane;GO:0016471|vacuolar proton-transporting V-type ATPase complex;GO:0005773|vacuole;	GO:0016820|hydrolase activity, acting on acid anhydrides, catalyzing transmembrane movement of substances;	K02152	ATPeV1G, ATP6G; V-type H+-transporting ATPase subunit G
S2 vs S1	BjuA004231	-2.65319	3.25649e-08	6.23489e-06	down	yes	.	GO:0016021|integral component of membrane;GO:0005886|plasma membrane;	.	.	.
S2 vs S1	BjuA004233	-1.8407	0.00017397	0.00708223	down	yes	GO:0015995|chlorophyll biosynthetic process;	GO:0009507|chloroplast;GO:0009941|chloroplast envelope;GO:0031969|chloroplast membrane;GO:0009534|chloroplast thylakoid;GO:0009535|chloroplast thylakoid membrane;	GO:0046406|magnesium protoporphyrin IX methyltransferase activity;	K03428	E2.1.1.11, chlM, bchM; magnesium-protoporphyrin O-methyltransferase [EC:2.1.1.11]
S2 vs S1	BjuA004243	-1.45003	3.06926e-05	0.00181316	down	yes	GO:0030154|cell differentiation;	GO:0005634|nucleus;GO:0005667|transcription factor complex;	GO:0003682|chromatin binding;GO:0000977|RNA polymerase II regulatory region sequence-specific DNA binding;GO:0001085|RNA polymerase II transcription factor binding;GO:0003700|transcription factor activity, sequence-specific DNA binding;GO:0001228|transcriptional activator activity, RNA polymerase II transcription regulatory region sequence-specific binding;GO:0008270|zinc ion binding;	.	.
S2 vs S1	BjuA004528	-2.00542	2.96028e-05	0.00177806	down	yes	GO:0055114|oxidation-reduction process;GO:0009853|photorespiration;	GO:0031966|mitochondrial membrane;GO:0005747|mitochondrial respiratory chain complex I;GO:0005739|mitochondrion;GO:0045271|respiratory chain complex I;	.	K03966	NDUFB10; NADH dehydrogenase (ubiquinone) 1 beta subcomplex subunit 10
S2 vs S1	BjuA004936	-2.19715	0.000304257	0.0109874	down	yes	.	.	.	.	.
S2 vs S1	BjuA005012	-2.29453	0.000174262	0.00708755	down	yes	GO:0006355|regulation of transcription, DNA-templated;GO:0006351|transcription, DNA-templated;	GO:0005634|nucleus;	GO:0003677|DNA binding;GO:0003700|transcription factor activity, sequence-specific DNA binding;	.	.
S2 vs S1	BjuA005019	-1.80302	0.000585807	0.0175977	down	yes	.	.	.	.	.
S2 vs S1	BjuA005066	-1.64451	0.000559157	0.0170408	down	yes	GO:0048564|photosystem I assembly;	GO:0009507|chloroplast;GO:0009570|chloroplast stroma;GO:0009543|chloroplast thylakoid lumen;GO:0009535|chloroplast thylakoid membrane;GO:0019898|extrinsic component of membrane;GO:0016020|membrane;GO:0009654|photosystem II oxygen evolving complex;GO:0009579|thylakoid;GO:0031977|thylakoid lumen;	GO:0005509|calcium ion binding;	.	.
S2 vs S1	BjuA005096	-2.05152	2.98328e-05	0.00178754	down	yes	.	.	.	.	.
S2 vs S1	BjuA005150	-2.24549	3.06345e-05	0.00181316	down	yes	GO:0022900|electron transport chain;	.	GO:0051537|2 iron, 2 sulfur cluster binding;GO:0009055|electron carrier activity;GO:0046872|metal ion binding;	.	.
S2 vs S1	BjuA005171	-3.01622	3.48565e-06	0.000319321	down	yes	GO:0010052|guard cell differentiation;GO:0010374|stomatal complex development;	GO:0005576|extracellular region;	.	.	.
S2 vs S1	BjuA005183	-1.52555	0.00049997	0.0156782	down	yes	GO:0006412|translation;	GO:0009507|chloroplast;GO:0009941|chloroplast envelope;GO:0009570|chloroplast stroma;GO:0005739|mitochondrion;GO:0000311|plastid large ribosomal subunit;	GO:0019843|rRNA binding;GO:0003735|structural constituent of ribosome;	K02939	RP-L9, MRPL9, rplI; large subunit ribosomal protein L9
S2 vs S1	BjuA005283	-3.14779	2.98538e-05	0.00178754	down	yes	.	GO:0016021|integral component of membrane;GO:0005886|plasma membrane;	GO:0005524|ATP binding;GO:0004672|protein kinase activity;	.	.
S2 vs S1	BjuA005398	-3.21624	5.36796e-06	0.000452066	down	yes	GO:0009772|photosynthetic electron transport in photosystem II;GO:0042372|phylloquinone biosynthetic process;GO:0010236|plastoquinone biosynthetic process;	GO:0009507|chloroplast;GO:0031969|chloroplast membrane;GO:0016021|integral component of membrane;	GO:0046428|1,4-dihydroxy-2-naphthoate octaprenyltransferase activity;	K02548	menA; 1,4-dihydroxy-2-naphthoate octaprenyltransferase [EC:2.5.1.74 2.5.1.-]
S2 vs S1	BjuA005461	-3.12204	1.3733e-10	5.13578e-08	down	yes	GO:0009768|photosynthesis, light harvesting in photosystem I;GO:0018298|protein-chromophore linkage;GO:0009416|response to light stimulus;	GO:0009941|chloroplast envelope;GO:0009535|chloroplast thylakoid membrane;GO:0016021|integral component of membrane;GO:0009522|photosystem I;GO:0009523|photosystem II;GO:0010287|plastoglobule;	GO:0016168|chlorophyll binding;GO:0046872|metal ion binding;GO:0031409|pigment binding;	.	.
S2 vs S1	BjuA005539	-2.75147	0.000200697	0.00795023	down	yes	GO:0006457|protein folding;	GO:0009507|chloroplast;GO:0009534|chloroplast thylakoid;	GO:0042277|peptide binding;GO:0003755|peptidyl-prolyl cis-trans isomerase activity;	K03768	PPIB, ppiB; peptidyl-prolyl cis-trans isomerase B (cyclophilin B) [EC:5.2.1.8]
S2 vs S1	BjuA005549	-1.19539	0.00240788	0.0478636	down	yes	GO:0002181|cytoplasmic translation;GO:0042273|ribosomal large subunit biogenesis;	GO:0005829|cytosol;GO:0022625|cytosolic large ribosomal subunit;	GO:0003735|structural constituent of ribosome;	K02917	RP-L35Ae, RPL35A; large subunit ribosomal protein L35Ae
S2 vs S1	BjuA005555	-2.5701	7.62568e-08	1.28932e-05	down	yes	GO:0015995|chlorophyll biosynthetic process;GO:0015979|photosynthesis;GO:0010189|vitamin E biosynthetic process;	GO:0009507|chloroplast;GO:0009941|chloroplast envelope;GO:0031969|chloroplast membrane;GO:0009534|chloroplast thylakoid;GO:0009535|chloroplast thylakoid membrane;GO:0016020|membrane;	GO:0045550|geranylgeranyl reductase activity;GO:0016628|oxidoreductase activity, acting on the CH-CH group of donors, NAD or NADP as acceptor;	K10960	chlP, bchP; geranylgeranyl reductase [EC:1.3.1.83]
S2 vs S1	BjuA005568	-2.27606	0.00023425	0.00891141	down	yes	.	.	.	.	.
S2 vs S1	BjuA005781	-1.65023	0.000105481	0.00483865	down	yes	GO:0006412|translation;	GO:0009507|chloroplast;GO:0009941|chloroplast envelope;GO:0009570|chloroplast stroma;GO:0009535|chloroplast thylakoid membrane;GO:0009295|nucleoid;GO:0009506|plasmodesma;GO:0000311|plastid large ribosomal subunit;GO:0009579|thylakoid;	GO:0003735|structural constituent of ribosome;	K02935	RP-L7, MRPL12, rplL; large subunit ribosomal protein L7/L12
S2 vs S1	BjuA005994	-2.7519	0.000109203	0.00495149	down	yes	GO:0050832|defense response to fungus;GO:0010200|response to chitin;GO:0002239|response to oomycetes;	GO:0048046|apoplast;GO:0005618|cell wall;GO:0005634|nucleus;GO:0009505|plant-type cell wall;	GO:0030246|carbohydrate binding;	.	.
S2 vs S1	BjuA006002	-1.61074	0.000594586	0.0177767	down	yes	GO:0006412|translation;	GO:0009507|chloroplast;GO:0009941|chloroplast envelope;GO:0009570|chloroplast stroma;GO:0016020|membrane;GO:0005840|ribosome;	GO:0019843|rRNA binding;GO:0003735|structural constituent of ribosome;	K02968	RP-S20, rpsT; small subunit ribosomal protein S20
S2 vs S1	BjuA006390	-1.46013	8.72253e-06	0.000668258	down	yes	GO:0045454|cell redox homeostasis;GO:0006662|glycerol ether metabolic process;	GO:0009507|chloroplast;	GO:0015035|protein disulfide oxidoreductase activity;	.	.
S2 vs S1	BjuA006405	-1.02318	0.000281849	0.0103047	down	yes	GO:0006355|regulation of transcription, DNA-templated;	.	.	.	.
S2 vs S1	BjuA006416	-3.11082	7.69386e-06	0.000600925	down	yes	GO:0009658|chloroplast organization;GO:0009909|regulation of flower development;GO:0009416|response to light stimulus;GO:0006351|transcription, DNA-templated;	GO:0005634|nucleus;	GO:0003677|DNA binding;GO:0003700|transcription factor activity, sequence-specific DNA binding;GO:0008270|zinc ion binding;	.	.
S2 vs S1	BjuA006504	-2.8302	0.000169216	0.00693347	down	yes	.	GO:0009507|chloroplast;	GO:0046872|metal ion binding;	.	.
S2 vs S1	BjuA006546	-1.68971	0.00110056	0.0276083	down	yes	.	.	.	.	.
S2 vs S1	BjuA006986	-2.53855	0.000474768	0.0151271	down	yes	.	GO:0009507|chloroplast;GO:0009535|chloroplast thylakoid membrane;GO:0016021|integral component of membrane;	.	.	.
S2 vs S1	BjuA007129	-2.45296	1.76889e-07	2.61944e-05	down	yes	.	.	.	.	.
S2 vs S1	BjuA007252	-2.45468	2.72797e-08	5.35034e-06	down	yes	GO:0045454|cell redox homeostasis;GO:0010205|photoinhibition;GO:0015979|photosynthesis;	GO:0009533|chloroplast stromal thylakoid;GO:0009535|chloroplast thylakoid membrane;GO:0016021|integral component of membrane;GO:0009523|photosystem II;	GO:0030145|manganese ion binding;	K02723	psbY; photosystem II PsbY protein
S2 vs S1	BjuA007259	-3.27535	1.23027e-08	2.70103e-06	down	yes	GO:0008152|metabolic process;	GO:0048046|apoplast;GO:0009505|plant-type cell wall;	GO:0004560|alpha-L-fucosidase activity;GO:0016788|hydrolase activity, acting on ester bonds;	K01206	FUCA; alpha-L-fucosidase [EC:3.2.1.51]
S2 vs S1	BjuA007304	-1.04236	0.00037956	0.0128448	down	yes	GO:0042254|ribosome biogenesis;GO:0006412|translation;	GO:0022625|cytosolic large ribosomal subunit;GO:0016020|membrane;GO:0005774|vacuolar membrane;	GO:0003723|RNA binding;GO:0003735|structural constituent of ribosome;	K02915	RP-L34e, RPL34; large subunit ribosomal protein L34e
S2 vs S1	BjuA007391	-2.27036	0.00131452	0.0315606	down	yes	GO:0006810|transport;	GO:0016021|integral component of membrane;GO:0042651|thylakoid membrane;	GO:0016655|oxidoreductase activity, acting on NAD(P)H, quinone or similar compound as acceptor;GO:0048038|quinone binding;	K05583	ndhL; NAD(P)H-quinone oxidoreductase subunit L [EC:1.6.5.3]
S2 vs S1	BjuA007403	-1.53726	0.000366792	0.0125367	down	yes	GO:0009873|ethylene-activated signaling pathway;GO:0045893|positive regulation of transcription, DNA-templated;GO:0006351|transcription, DNA-templated;	GO:0005634|nucleus;	GO:0043565|sequence-specific DNA binding;GO:0003700|transcription factor activity, sequence-specific DNA binding;GO:0044212|transcription regulatory region DNA binding;	.	.
S2 vs S1	BjuA007488	-1.95411	0.000933879	0.0247218	down	yes	GO:0007267|cell-cell signaling;GO:0009553|embryo sac development;GO:0010430|fatty acid omega-oxidation;	GO:0005576|extracellular region;	GO:0050660|flavin adenine dinucleotide binding;GO:0046593|mandelonitrile lyase activity;GO:0016614|oxidoreductase activity, acting on CH-OH group of donors;	K15403	ACE, HTH; fatty acid omega-hydroxy dehydrogenase [EC:1.1.-.-]
S2 vs S1	BjuA007510	-1.40793	0.000484088	0.0153355	down	yes	.	.	.	.	.
S2 vs S1	BjuA007544	-2.46062	0.000126584	0.00553071	down	yes	GO:0055114|oxidation-reduction process;	GO:0005747|mitochondrial respiratory chain complex I;	.	.	.
S2 vs S1	BjuA007654	-1.92045	2.76118e-06	0.00026374	down	yes	GO:0009735|response to cytokinin;GO:0006412|translation;	GO:0009507|chloroplast;GO:0009941|chloroplast envelope;GO:0009570|chloroplast stroma;GO:0022625|cytosolic large ribosomal subunit;GO:0009579|thylakoid;	GO:0003729|mRNA binding;GO:0003735|structural constituent of ribosome;	K02871	RP-L13, MRPL13, rplM; large subunit ribosomal protein L13
S2 vs S1	BjuA007739	-1.16389	0.000891652	0.0239487	down	yes	GO:0071482|cellular response to light stimulus;GO:0071461|cellular response to redox state;GO:0006352|DNA-templated transcription, initiation;GO:0080005|photosystem stoichiometry adjustment;GO:2001141|regulation of RNA biosynthetic process;GO:0006355|regulation of transcription, DNA-templated;	GO:0009507|chloroplast;	GO:0003677|DNA binding;GO:0001053|plastid sigma factor activity;GO:0016987|sigma factor activity;GO:0003700|transcription factor activity, sequence-specific DNA binding;	K03086	SIG1, rpoD; RNA polymerase primary sigma factor
S2 vs S1	BjuA007757	-2.40626	0.00136396	0.032465	down	yes	GO:0019752|carboxylic acid metabolic process;GO:0019761|glucosinolate biosynthetic process;GO:0009625|response to insect;GO:0009414|response to water deprivation;	GO:0009507|chloroplast;	GO:0010177|2-(2'-methylthio)ethylmalate synthase activity;	K15741	IMS3, MAM1; methylthioalkylmalate synthase 1 [EC:2.3.3.-]
S2 vs S1	BjuA007790	-1.61603	0.000423522	0.0139163	down	yes	GO:0071555|cell wall organization;GO:0030245|cellulose catabolic process;	GO:0005576|extracellular region;	GO:0008810|cellulase activity;	.	.
S2 vs S1	BjuA007843	-1.65059	0.000130183	0.00564882	down	yes	.	.	.	.	.
S2 vs S1	BjuA007973	-1.51922	0.00100665	0.0261308	down	yes	GO:0006952|defense response;	.	GO:0043531|ADP binding;GO:0005524|ATP binding;	.	.
S2 vs S1	BjuA007995	-1.46405	0.000268363	0.00995175	down	yes	GO:0015995|chlorophyll biosynthetic process;GO:0015979|photosynthesis;GO:0009735|response to cytokinin;	GO:0009507|chloroplast;GO:0009570|chloroplast stroma;GO:0010007|magnesium chelatase complex;	GO:0005524|ATP binding;GO:0016887|ATPase activity;GO:0016851|magnesium chelatase activity;	K03405	chlI, bchI; magnesium chelatase subunit I [EC:6.6.1.1]
S2 vs S1	BjuA008096	-2.71763	0.000141534	0.00607564	down	yes	.	.	.	.	.
S2 vs S1	BjuA008156	-1.61393	0.000940505	0.0248524	down	yes	GO:0009567|double fertilization forming a zygote and endosperm;GO:0065002|intracellular protein transmembrane transport;GO:0043953|protein transport by the Tat complex;GO:0010027|thylakoid membrane organization;	GO:0009507|chloroplast;GO:0009535|chloroplast thylakoid membrane;GO:0031361|integral component of thylakoid membrane;GO:0043235|receptor complex;GO:0033281|TAT protein transport complex;	GO:0009977|proton motive force dependent protein transmembrane transporter activity;	K03118	tatC; sec-independent protein translocase protein TatC
S2 vs S1	BjuA008230	-1.51642	8.0067e-05	0.00388272	down	yes	GO:0002181|cytoplasmic translation;GO:0006414|translational elongation;	GO:0005829|cytosol;GO:0022625|cytosolic large ribosomal subunit;GO:0022626|cytosolic ribosome;GO:0005886|plasma membrane;GO:0030687|preribosome, large subunit precursor;	GO:0070180|large ribosomal subunit rRNA binding;GO:0003735|structural constituent of ribosome;	K02943	RP-LP2, RPLP2; large subunit ribosomal protein LP2
S2 vs S1	BjuA008275	-2.15241	0.000681812	0.0196139	down	yes	.	.	GO:0016747|transferase activity, transferring acyl groups other than amino-acyl groups;	.	.
S2 vs S1	BjuA008315	-1.04958	0.000474667	0.0151271	down	yes	.	GO:0005747|mitochondrial respiratory chain complex I;GO:0005739|mitochondrion;	GO:0008137|NADH dehydrogenase (ubiquinone) activity;	K03946	NDUFA2; NADH dehydrogenase (ubiquinone) 1 alpha subcomplex subunit 2
S2 vs S1	BjuA008345	-2.28943	0.00242981	0.0480269	down	yes	GO:0035998|7,8-dihydroneopterin 3'-triphosphate biosynthetic process;GO:0006729|tetrahydrobiopterin biosynthetic process;GO:0046654|tetrahydrofolate biosynthetic process;	GO:0005737|cytoplasm;	GO:0005525|GTP binding;GO:0003934|GTP cyclohydrolase I activity;GO:0046872|metal ion binding;	K01495	GCH1, folE; GTP cyclohydrolase I [EC:3.5.4.16]
S2 vs S1	BjuA008427	-2.04544	0.000116317	0.00521786	down	yes	GO:0006412|translation;	GO:0009507|chloroplast;GO:0005840|ribosome;	GO:0019843|rRNA binding;GO:0003735|structural constituent of ribosome;	.	.
S2 vs S1	BjuA008634	-3.63668	5.68945e-07	6.99359e-05	down	yes	GO:0015979|photosynthesis;	GO:0009535|chloroplast thylakoid membrane;GO:0009522|photosystem I;	.	K02701	psaN; photosystem I subunit PsaN
S2 vs S1	BjuA008673	-2.41407	2.3191e-05	0.00146829	down	yes	.	.	.	.	.
S2 vs S1	BjuA008690	-2.02992	0.00052342	0.0162091	down	yes	GO:0006412|translation;	GO:0009507|chloroplast;GO:0009941|chloroplast envelope;GO:0009570|chloroplast stroma;GO:0009295|nucleoid;GO:0005840|ribosome;	GO:0003735|structural constituent of ribosome;	K02904	RP-L29, rpmC; large subunit ribosomal protein L29
S2 vs S1	BjuA008701	-1.89023	0.000922936	0.0244855	down	yes	GO:0010371|regulation of gibberellin biosynthetic process;GO:0006355|regulation of transcription, DNA-templated;GO:0010431|seed maturation;GO:0006351|transcription, DNA-templated;	GO:0005634|nucleus;	GO:0003677|DNA binding;GO:0046872|metal ion binding;GO:0042803|protein homodimerization activity;	.	.
S2 vs S1	BjuA008847	-1.887	6.34362e-06	0.000509905	down	yes	GO:0007623|circadian rhythm;GO:0015979|photosynthesis;GO:0018298|protein-chromophore linkage;GO:0009644|response to high light intensity;	GO:0009507|chloroplast;GO:0009535|chloroplast thylakoid membrane;GO:0016021|integral component of membrane;GO:0009523|photosystem II;	GO:0016168|chlorophyll binding;	.	.
S2 vs S1	BjuA008852	-1.8108	0.00163928	0.0366834	down	yes	GO:0009664|plant-type cell wall organization;	GO:0005618|cell wall;GO:0009507|chloroplast;GO:0005576|extracellular region;GO:0016020|membrane;	.	.	.
S2 vs S1	BjuA009090	-3.08898	7.13201e-07	8.52922e-05	down	yes	.	.	.	.	.
S2 vs S1	BjuA009104	-1.72426	0.000137415	0.00592766	down	yes	GO:0015995|chlorophyll biosynthetic process;GO:0042742|defense response to bacterium;GO:0018160|peptidyl-pyrromethane cofactor linkage;GO:0006782|protoporphyrinogen IX biosynthetic process;	GO:0048046|apoplast;GO:0009507|chloroplast;GO:0009941|chloroplast envelope;GO:0009570|chloroplast stroma;	GO:0004418|hydroxymethylbilane synthase activity;	K01749	hemC, HMBS; hydroxymethylbilane synthase [EC:2.5.1.61]
S2 vs S1	BjuA009255	-1.27641	0.000210667	0.00819799	down	yes	GO:0006412|translation;	GO:0005840|ribosome;	GO:0003735|structural constituent of ribosome;	K02913	RP-L33, MRPL33, rpmG; large subunit ribosomal protein L33
S2 vs S1	BjuA009374	-1.43305	0.000155485	0.00653467	down	yes	.	.	.	.	.
S2 vs S1	BjuA009397	-1.61875	0.00124515	0.0302908	down	yes	.	.	.	.	.
S2 vs S1	BjuA009399	-3.18942	4.71484e-07	5.97877e-05	down	yes	GO:0071555|cell wall organization;	GO:0005794|Golgi apparatus;GO:0000139|Golgi membrane;GO:0016021|integral component of membrane;	GO:0016757|transferase activity, transferring glycosyl groups;	.	.
S2 vs S1	BjuA009566	-2.23404	0.00138374	0.0327592	down	yes	GO:0016117|carotenoid biosynthetic process;GO:0044550|secondary metabolite biosynthetic process;GO:0016123|xanthophyll biosynthetic process;	GO:0031969|chloroplast membrane;GO:0016021|integral component of membrane;	GO:0045435|lycopene epsilon cyclase activity;GO:0004497|monooxygenase activity;GO:0016705|oxidoreductase activity, acting on paired donors, with incorporation or reduction of molecular oxygen;	K06444	lcyE, crtL2; lycopene epsilon-cyclase [EC:5.5.1.18]
S2 vs S1	BjuA009661	-1.36887	0.00239042	0.0477101	down	yes	GO:0005975|carbohydrate metabolic process;GO:0006952|defense response;	GO:0031225|anchored component of membrane;GO:0046658|anchored component of plasma membrane;GO:0005886|plasma membrane;	GO:0042973|glucan endo-1,3-beta-D-glucosidase activity;GO:0004553|hydrolase activity, hydrolyzing O-glycosyl compounds;GO:0030247|polysaccharide binding;	.	.
S2 vs S1	BjuA009865	-1.75868	0.00138792	0.0328229	down	yes	GO:0010052|guard cell differentiation;GO:0010374|stomatal complex development;	GO:0005576|extracellular region;	.	.	.
S2 vs S1	BjuA009953	-1.02775	0.00213355	0.0440372	down	yes	GO:0006284|base-excision repair;GO:0006285|base-excision repair, AP site formation;	GO:0042644|chloroplast nucleoid;GO:0005634|nucleus;	GO:0051539|4 iron, 4 sulfur cluster binding;GO:0003677|DNA binding;GO:0019104|DNA N-glycosylase activity;GO:0003906|DNA-(apurinic or apyrimidinic site) lyase activity;GO:0046872|metal ion binding;GO:0000703|oxidized pyrimidine nucleobase lesion DNA N-glycosylase activity;	K10773	NTH; endonuclease III [EC:4.2.99.18]
S2 vs S1	BjuA010040	-1.34468	6.22247e-06	0.000503837	down	yes	.	.	.	.	.
S2 vs S1	BjuA010051	-2.14151	0.000105708	0.00484192	down	yes	GO:0030154|cell differentiation;GO:0009908|flower development;GO:0010229|inflorescence development;GO:0009911|positive regulation of flower development;GO:0010321|regulation of vegetative phase change;GO:0006351|transcription, DNA-templated;GO:0010228|vegetative to reproductive phase transition of meristem;	GO:0005737|cytoplasm;GO:0005634|nucleus;	GO:0003677|DNA binding;GO:0046872|metal ion binding;GO:0003700|transcription factor activity, sequence-specific DNA binding;	.	.
S2 vs S1	BjuA010185	-1.01473	0.00195555	0.0414269	down	yes	GO:0006457|protein folding;	GO:0016272|prefoldin complex;	.	K09548	PFDN1; prefoldin subunit 1
S2 vs S1	BjuA010211	-3.40278	1.43679e-08	3.04827e-06	down	yes	GO:0006729|tetrahydrobiopterin biosynthetic process;	.	GO:0008124|4-alpha-hydroxytetrahydrobiopterin dehydratase activity;	K01724	PCBD, phhB; 4a-hydroxytetrahydrobiopterin dehydratase [EC:4.2.1.96]
S2 vs S1	BjuA010339	-2.20851	3.93874e-06	0.000352914	down	yes	.	.	.	.	.
S2 vs S1	BjuA010381	-1.38074	0.00115919	0.028803	down	yes	.	GO:0009507|chloroplast;	.	.	.
S2 vs S1	BjuA010434	-1.38589	0.00120823	0.0296211	down	yes	.	.	.	.	.
S2 vs S1	BjuA010437	-1.88535	1.33615e-05	0.000952551	down	yes	GO:2000693|positive regulation of seed maturation;GO:0045893|positive regulation of transcription, DNA-templated;GO:0006351|transcription, DNA-templated;	GO:0005634|nucleus;	GO:0045735|nutrient reservoir activity;GO:0046982|protein heterodimerization activity;GO:0043565|sequence-specific DNA binding;GO:0003700|transcription factor activity, sequence-specific DNA binding;	.	.
S2 vs S1	BjuA010493	-2.42085	1.52457e-07	2.35237e-05	down	yes	GO:0042742|defense response to bacterium;GO:0010150|leaf senescence;GO:0009409|response to cold;GO:0009753|response to jasmonic acid;GO:0009416|response to light stimulus;	GO:0048046|apoplast;GO:0005618|cell wall;GO:0009507|chloroplast;GO:0009941|chloroplast envelope;GO:0009570|chloroplast stroma;GO:0009535|chloroplast thylakoid membrane;GO:0016020|membrane;GO:0005634|nucleus;GO:0010287|plastoglobule;GO:0010319|stromule;GO:0009579|thylakoid;	GO:0043531|ADP binding;GO:0005524|ATP binding;GO:0030234|enzyme regulator activity;GO:0046863|ribulose-1,5-bisphosphate carboxylase/oxygenase activator activity;	.	.
S2 vs S1	BjuA010629	-1.86464	4.29438e-05	0.0023512	down	yes	GO:0006412|translation;	GO:0009507|chloroplast;GO:0009941|chloroplast envelope;GO:0009570|chloroplast stroma;GO:0016020|membrane;GO:0005840|ribosome;	GO:0019843|rRNA binding;GO:0003735|structural constituent of ribosome;	K02906	RP-L3, MRPL3, rplC; large subunit ribosomal protein L3
S2 vs S1	BjuA010651	-1.77026	1.07741e-05	0.000797732	down	yes	GO:0022618|ribonucleoprotein complex assembly;GO:0006412|translation;	GO:0022625|cytosolic large ribosomal subunit;GO:0022626|cytosolic ribosome;	GO:0003723|RNA binding;GO:0003735|structural constituent of ribosome;	K02923	RP-L38e, RPL38; large subunit ribosomal protein L38e
S2 vs S1	BjuA010682	-2.43174	2.16119e-07	3.08644e-05	down	yes	GO:0002181|cytoplasmic translation;GO:0000463|maturation of LSU-rRNA from tricistronic rRNA transcript (SSU-rRNA, 5.8S rRNA, LSU-rRNA);	GO:0022625|cytosolic large ribosomal subunit;	GO:0044822|poly(A) RNA binding;GO:0003735|structural constituent of ribosome;	K02937	RP-L7e, RPL7; large subunit ribosomal protein L7e
S2 vs S1	BjuA010760	-1.99267	2.26521e-05	0.00144453	down	yes	.	GO:0031225|anchored component of membrane;GO:0005886|plasma membrane;	.	.	.
S2 vs S1	BjuA010767	-1.5079	0.000960581	0.0252921	down	yes	.	.	.	.	.
S2 vs S1	BjuA010792	-2.48614	1.16922e-06	0.000129966	down	yes	GO:0080153|negative regulation of reductive pentose-phosphate cycle;GO:0019253|reductive pentose-phosphate cycle;GO:0009744|response to sucrose;	GO:0009507|chloroplast;GO:0009941|chloroplast envelope;GO:0009570|chloroplast stroma;GO:0043234|protein complex;	GO:0005507|copper ion binding;GO:0016151|nickel cation binding;	.	.
S2 vs S1	BjuA010887	-2.54374	1.10375e-05	0.000813145	down	yes	.	.	.	.	.
S2 vs S1	BjuA010907	-2.44983	8.03729e-07	9.29031e-05	down	yes	GO:0061062|regulation of nematode larval development;GO:0006355|regulation of transcription, DNA-templated;GO:0009624|response to nematode;GO:0048364|root development;GO:0006351|transcription, DNA-templated;	GO:0005634|nucleus;	GO:0005524|ATP binding;	.	.
S2 vs S1	BjuA010923	-2.79866	1.612e-08	3.37138e-06	down	yes	GO:0045454|cell redox homeostasis;GO:0034599|cellular response to oxidative stress;GO:0006662|glycerol ether metabolic process;GO:0055114|oxidation-reduction process;GO:0043085|positive regulation of catalytic activity;GO:0006457|protein folding;GO:0000103|sulfate assimilation;	GO:0009507|chloroplast;GO:0009570|chloroplast stroma;GO:0009535|chloroplast thylakoid membrane;GO:0005829|cytosol;GO:0009579|thylakoid;	GO:0008047|enzyme activator activity;GO:0016671|oxidoreductase activity, acting on a sulfur group of donors, disulfide as acceptor;GO:0015035|protein disulfide oxidoreductase activity;	K03671	trxA; thioredoxin 1
S2 vs S1	BjuA010938	-2.6185	2.19492e-08	4.40271e-06	down	yes	GO:0042742|defense response to bacterium;GO:0010196|nonphotochemical quenching;GO:0009767|photosynthetic electron transport chain;GO:0080167|response to karrikin;	GO:0009507|chloroplast;GO:0009941|chloroplast envelope;GO:0009534|chloroplast thylakoid;GO:0009535|chloroplast thylakoid membrane;GO:0009512|cytochrome b6f complex;GO:0016021|integral component of membrane;GO:0016020|membrane;GO:0005886|plasma membrane;GO:0009579|thylakoid;	GO:0051537|2 iron, 2 sulfur cluster binding;GO:0046028|electron transporter, transferring electrons from cytochrome b6/f complex of photosystem II activity;GO:0045158|electron transporter, transferring electrons within cytochrome b6/f complex of photosystem II activity;GO:0046872|metal ion binding;GO:0009496|plastoquinol--plastocyanin reductase activity;	K02636	petC; cytochrome b6-f complex iron-sulfur subunit [EC:1.10.9.1]
S2 vs S1	BjuA010942	-2.1983	2.01393e-09	5.58949e-07	down	yes	GO:0042546|cell wall biogenesis;GO:0071555|cell wall organization;GO:0010411|xyloglucan metabolic process;	GO:0048046|apoplast;GO:0005618|cell wall;	GO:0004553|hydrolase activity, hydrolyzing O-glycosyl compounds;GO:0016762|xyloglucan:xyloglucosyl transferase activity;	K08235	E2.4.1.207; xyloglucan:xyloglucosyl transferase [EC:2.4.1.207]
S2 vs S1	BjuA011215	-2.72685	3.70029e-09	9.71966e-07	down	yes	GO:0015986|ATP synthesis coupled proton transport;	GO:0009535|chloroplast thylakoid membrane;GO:0045261|proton-transporting ATP synthase complex, catalytic core F(1);	GO:0046933|proton-transporting ATP synthase activity, rotational mechanism;	.	.
S2 vs S1	BjuA011236	-2.7797	1.71657e-08	3.53975e-06	down	yes	GO:0006813|potassium ion transport;GO:0006970|response to osmotic stress;GO:0009651|response to salt stress;GO:0006814|sodium ion transport;	GO:0016021|integral component of membrane;GO:0005886|plasma membrane;	GO:0015079|potassium ion transmembrane transporter activity;	.	.
S2 vs S1	BjuA011267	-1.96183	7.57559e-05	0.00370665	down	yes	GO:0016567|protein ubiquitination;GO:0046686|response to cadmium ion;GO:0010200|response to chitin;	.	GO:0016874|ligase activity;GO:0004842|ubiquitin-protein transferase activity;GO:0008270|zinc ion binding;	K16281	RHA1; RING-H2 zinc finger protein RHA1
S2 vs S1	BjuA011284	-1.13672	0.00136799	0.0325258	down	yes	GO:0015979|photosynthesis;GO:0009773|photosynthetic electron transport in photosystem I;	GO:0009535|chloroplast thylakoid membrane;GO:0016021|integral component of membrane;	.	.	.
S2 vs S1	BjuA011382	-2.22865	0.000205719	0.00806233	down	yes	.	.	.	.	.
S2 vs S1	BjuA011385	-1.59635	0.000121566	0.0053646	down	yes	.	GO:0005634|nucleus;	.	.	.
S2 vs S1	BjuA011393	-1.80035	0.00062513	0.0183664	down	yes	GO:0009738|abscisic acid-activated signaling pathway;GO:0080163|regulation of protein serine/threonine phosphatase activity;	GO:0005737|cytoplasm;GO:0005634|nucleus;GO:0005886|plasma membrane;	GO:0010427|abscisic acid binding;GO:0042803|protein homodimerization activity;GO:0004864|protein phosphatase inhibitor activity;GO:0004872|receptor activity;	K14496	PYL; abscisic acid receptor PYR/PYL family
S2 vs S1	BjuA011435	-1.14741	0.000514484	0.0159998	down	yes	.	.	.	.	.
S2 vs S1	BjuA011467	-1.12891	0.00146571	0.0341142	down	yes	GO:0052325|cell wall pectin biosynthetic process;GO:0009555|pollen development;GO:0009860|pollen tube growth;	GO:0005794|Golgi apparatus;GO:0000139|Golgi membrane;GO:0016021|integral component of membrane;GO:0090406|pollen tube;	GO:0047262|polygalacturonate 4-alpha-galacturonosyltransferase activity;	K13648	GAUT; alpha-1,4-galacturonosyltransferase [EC:2.4.1.43]
S2 vs S1	BjuA011533	-1.11986	0.00240938	0.0478719	down	yes	GO:0000462|maturation of SSU-rRNA from tricistronic rRNA transcript (SSU-rRNA, 5.8S rRNA, LSU-rRNA);GO:0006412|translation;	GO:0009507|chloroplast;GO:0022627|cytosolic small ribosomal subunit;GO:0009506|plasmodesma;	GO:0003735|structural constituent of ribosome;	K02960	RP-S16e, RPS16; small subunit ribosomal protein S16e
S2 vs S1	BjuA011585	-2.27551	0.00103279	0.0265768	down	yes	.	GO:0016021|integral component of membrane;	GO:0003779|actin binding;	.	.
S2 vs S1	BjuA011591	-1.49758	0.00227545	0.0460611	down	yes	.	.	GO:0046872|metal ion binding;GO:0004722|protein serine/threonine phosphatase activity;	K06269	PPP1C; serine/threonine-protein phosphatase PP1 catalytic subunit [EC:3.1.3.16]
S2 vs S1	BjuA011760	-1.74215	5.16112e-07	6.45199e-05	down	yes	GO:0019722|calcium-mediated signaling;GO:0007267|cell-cell signaling;	GO:0048046|apoplast;GO:0005622|intracellular;GO:0009506|plasmodesma;	GO:0005179|hormone activity;GO:0004871|signal transducer activity;	.	.
S2 vs S1	BjuA011869	-1.60745	0.000998503	0.0259805	down	yes	GO:0005975|carbohydrate metabolic process;GO:0006952|defense response;GO:0009793|embryo development ending in seed dormancy;GO:0010584|pollen exine formation;	GO:0046658|anchored component of plasma membrane;	GO:0042973|glucan endo-1,3-beta-D-glucosidase activity;GO:0004553|hydrolase activity, hydrolyzing O-glycosyl compounds;GO:0030247|polysaccharide binding;	.	.
S2 vs S1	BjuA011971	-1.6255	0.00011767	0.00524513	down	yes	GO:0008652|cellular amino acid biosynthetic process;GO:0009097|isoleucine biosynthetic process;	GO:0009507|chloroplast;GO:0005737|cytoplasm;	GO:0004794|L-threonine ammonia-lyase activity;GO:0030170|pyridoxal phosphate binding;	K01754	E4.3.1.19, ilvA, tdcB; threonine dehydratase [EC:4.3.1.19]
S2 vs S1	BjuA012021	-1.60622	9.98549e-05	0.0046433	down	yes	.	.	.	.	.
S2 vs S1	BjuA012340	-1.60153	0.0013853	0.0327786	down	yes	GO:0045454|cell redox homeostasis;GO:0034599|cellular response to oxidative stress;GO:0006662|glycerol ether metabolic process;GO:0055114|oxidation-reduction process;GO:0006457|protein folding;GO:0000103|sulfate assimilation;	GO:0009507|chloroplast;GO:0009570|chloroplast stroma;GO:0005737|cytoplasm;	GO:0016671|oxidoreductase activity, acting on a sulfur group of donors, disulfide as acceptor;GO:0015035|protein disulfide oxidoreductase activity;	.	.
S2 vs S1	BjuA012373	-2.1552	0.00235723	0.0473689	down	yes	GO:0048825|cotyledon development;GO:0009736|cytokinin-activated signaling pathway;GO:0009873|ethylene-activated signaling pathway;GO:0048364|root development;GO:0042991|transcription factor import into nucleus;GO:0006351|transcription, DNA-templated;	GO:0005737|cytoplasm;GO:0005634|nucleus;	GO:0003677|DNA binding;GO:0003700|transcription factor activity, sequence-specific DNA binding;	.	.
S2 vs S1	BjuA012387	-1.42498	0.00151989	0.034933	down	yes	GO:0009734|auxin-activated signaling pathway;	.	.	.	.
S2 vs S1	BjuA012490	-1.68046	0.00107143	0.0270642	down	yes	GO:0006412|translation;	GO:0009507|chloroplast;GO:0009941|chloroplast envelope;GO:0009570|chloroplast stroma;GO:0016020|membrane;GO:0005840|ribosome;	GO:0019843|rRNA binding;GO:0003735|structural constituent of ribosome;	K02968	RP-S20, rpsT; small subunit ribosomal protein S20
S2 vs S1	BjuA012501	-2.54716	5.78843e-10	1.87822e-07	down	yes	.	.	.	.	.
S2 vs S1	BjuA012538	-2.92697	8.45207e-05	0.00404495	down	yes	.	.	.	.	.
S2 vs S1	BjuA012679	-2.34337	2.02429e-06	0.00020395	down	yes	.	.	.	.	.
S2 vs S1	BjuA012705	-4.14049	1.13677e-16	2.18107e-13	down	yes	GO:0015979|photosynthesis;	GO:0009535|chloroplast thylakoid membrane;GO:0009523|photosystem II;	.	.	.
S2 vs S1	BjuA012831	-3.04548	7.18788e-06	0.000566418	down	yes	GO:0010204|defense response signaling pathway, resistance gene-independent;GO:0009816|defense response to bacterium, incompatible interaction;GO:0034051|negative regulation of plant-type hypersensitive response;GO:0009626|plant-type hypersensitive response;GO:0006468|protein phosphorylation;GO:0002237|response to molecule of bacterial origin;	GO:0012505|endomembrane system;GO:0019897|extrinsic component of plasma membrane;GO:0016020|membrane;GO:0005886|plasma membrane;	.	K13456	RIN4; RPM1-interacting protein 4
S2 vs S1	BjuA012878	-4.38515	3.18292e-20	1.75574e-16	down	yes	GO:0009765|photosynthesis, light harvesting;GO:0018298|protein-chromophore linkage;	GO:0009535|chloroplast thylakoid membrane;GO:0016021|integral component of membrane;GO:0009522|photosystem I;GO:0009523|photosystem II;	GO:0016168|chlorophyll binding;GO:0046872|metal ion binding;	.	.
S2 vs S1	BjuA013122	-1.36193	2.86498e-06	0.000271889	down	yes	GO:0005975|carbohydrate metabolic process;GO:1901657|glycosyl compound metabolic process;	GO:0005618|cell wall;GO:0022626|cytosolic ribosome;GO:0005576|extracellular region;GO:0009505|plant-type cell wall;	GO:0080081|4-methylumbelliferyl-beta-D-glucopyranoside beta-glucosidase activity;GO:0047668|amygdalin beta-glucosidase activity;GO:0080083|beta-gentiobiose beta-glucosidase activity;GO:0008422|beta-glucosidase activity;GO:0004567|beta-mannosidase activity;GO:0080079|cellobiose glucosidase activity;GO:0080082|esculin beta-glucosidase activity;GO:0046872|metal ion binding;	K05350	bglB; beta-glucosidase [EC:3.2.1.21]
S2 vs S1	BjuA013136	-2.71701	2.78894e-05	0.00170935	down	yes	GO:0015031|protein transport;	GO:0009706|chloroplast inner membrane;GO:0009570|chloroplast stroma;	.	.	.
S2 vs S1	BjuA013157	-2.31255	1.14067e-07	1.83042e-05	down	yes	GO:0015995|chlorophyll biosynthetic process;GO:0015979|photosynthesis;GO:0009735|response to cytokinin;	GO:0005618|cell wall;GO:0009507|chloroplast;GO:0009570|chloroplast stroma;GO:0010007|magnesium chelatase complex;	GO:0005524|ATP binding;GO:0016887|ATPase activity;GO:0016851|magnesium chelatase activity;	K03405	chlI, bchI; magnesium chelatase subunit I [EC:6.6.1.1]
S2 vs S1	BjuA013234	-2.71591	0.000251329	0.00947941	down	yes	GO:0044210|'de novo' CTP biosynthetic process;GO:0006541|glutamine metabolic process;	GO:0005739|mitochondrion;	GO:0005524|ATP binding;GO:0003883|CTP synthase activity;	K01937	pyrG, CTPS; CTP synthase [EC:6.3.4.2]
S2 vs S1	BjuA013283	-2.21357	0.00032837	0.0116111	down	yes	GO:0048830|adventitious root development;GO:0006520|cellular amino acid metabolic process;GO:0019761|glucosinolate biosynthetic process;GO:0009684|indoleacetic acid biosynthetic process;GO:0001560|regulation of cell growth by extracellular stimulus;	GO:0016020|membrane;	GO:0016846|carbon-sulfur lyase activity;GO:0030170|pyridoxal phosphate binding;GO:0080108|S-alkylthiohydroximate lyase activity;GO:0008483|transaminase activity;	K11819	SUR1, RTY; S-alkyl-thiohydroximate lyase SUR1 [EC:4.4.1.-]
S2 vs S1	BjuA013578	-1.93598	1.93607e-05	0.00129482	down	yes	.	.	.	.	.
S2 vs S1	BjuA013617	-2.61499	3.64849e-05	0.00208016	down	yes	.	.	.	.	.
S2 vs S1	BjuA013735	-2.8099	8.73171e-07	9.98243e-05	down	yes	GO:0015995|chlorophyll biosynthetic process;GO:0015979|photosynthesis;GO:0009723|response to ethylene;	GO:0009507|chloroplast;GO:0009941|chloroplast envelope;GO:0009707|chloroplast outer membrane;GO:0009534|chloroplast thylakoid;GO:0009535|chloroplast thylakoid membrane;GO:0016020|membrane;	GO:0016630|protochlorophyllide reductase activity;	K00218	E1.3.1.33, por; protochlorophyllide reductase [EC:1.3.1.33]
S2 vs S1	BjuA013741	-1.25748	0.000920044	0.024473	down	yes	.	.	GO:0016301|kinase activity;GO:0016773|phosphotransferase activity, alcohol group as acceptor;	.	.
S2 vs S1	BjuA013775	-1.63843	0.00165	0.0367928	down	yes	GO:0048312|intracellular distribution of mitochondria;	GO:0005737|cytoplasm;	.	K03255	TIF31, CLU1; protein TIF31
S2 vs S1	BjuA013803	-2.45505	1.02693e-05	0.000765628	down	yes	GO:0016226|iron-sulfur cluster assembly;	GO:0009507|chloroplast;GO:0009570|chloroplast stroma;	GO:0005524|ATP binding;GO:0051536|iron-sulfur cluster binding;GO:0046872|metal ion binding;	.	.
S2 vs S1	BjuA013818	-2.41305	0.00152929	0.0351005	down	yes	GO:0006635|fatty acid beta-oxidation;GO:0009908|flower development;GO:0009695|jasmonic acid biosynthetic process;	GO:0005618|cell wall;GO:0009507|chloroplast;GO:0005777|peroxisome;GO:0009506|plasmodesma;	GO:0003857|3-hydroxyacyl-CoA dehydrogenase activity;GO:0008692|3-hydroxybutyryl-CoA epimerase activity;GO:0004165|dodecenoyl-CoA delta-isomerase activity;GO:0004300|enoyl-CoA hydratase activity;	K10527	MFP2; enoyl-CoA hydratase/3-hydroxyacyl-CoA dehydrogenase [EC:4.2.1.17 1.1.1.35 1.1.1.211]
S2 vs S1	BjuA013828	-1.73501	0.000311786	0.0112042	down	yes	GO:0006855|drug transmembrane transport;	GO:0016021|integral component of membrane;	GO:0015297|antiporter activity;GO:0015238|drug transmembrane transporter activity;	.	.
S2 vs S1	BjuA014082	-2.53008	0.000879302	0.023718	down	yes	GO:0006633|fatty acid biosynthetic process;GO:0009416|response to light stimulus;	GO:0016021|integral component of membrane;	.	K15397	KCS; 3-ketoacyl-CoA synthase [EC:2.3.1.199]
S2 vs S1	BjuA014107	-2.18812	6.59055e-06	0.000525921	down	yes	.	.	.	.	.
S2 vs S1	BjuA014113	-1.47614	0.000703682	0.0200859	down	yes	GO:0042254|ribosome biogenesis;GO:0006364|rRNA processing;	GO:0009507|chloroplast;	.	K02834	rbfA; ribosome-binding factor A
S2 vs S1	BjuA014124	-2.35852	0.000262008	0.00974067	down	yes	GO:0006952|defense response;GO:0043161|proteasome-mediated ubiquitin-dependent protein catabolic process;GO:0031347|regulation of defense response;GO:0043067|regulation of programmed cell death;	GO:0005634|nucleus;	GO:0016874|ligase activity;GO:0004842|ubiquitin-protein transferase activity;GO:0008270|zinc ion binding;	K19042	BOI; E3 ubiquitin-protein ligase BOI and related proteins [EC:2.3.2.27]
S2 vs S1	BjuA014275	-3.19386	8.20603e-06	0.000634193	down	yes	GO:0008285|negative regulation of cell proliferation;GO:0006355|regulation of transcription, DNA-templated;GO:0048364|root development;GO:0006351|transcription, DNA-templated;	GO:0005634|nucleus;	GO:0005524|ATP binding;	.	.
S2 vs S1	BjuA014283	-2.46627	0.000253149	0.00952361	down	yes	.	.	.	.	.
S2 vs S1	BjuA014360	-2.40121	5.84305e-06	0.000481059	down	yes	GO:0006412|translation;	GO:0009507|chloroplast;GO:0009941|chloroplast envelope;GO:0009570|chloroplast stroma;GO:0005840|ribosome;	GO:0008097|5S rRNA binding;GO:0003735|structural constituent of ribosome;	K02881	RP-L18, MRPL18, rplR; large subunit ribosomal protein L18
S2 vs S1	BjuA014413	-2.80487	2.64356e-06	0.000255828	down	yes	GO:0009658|chloroplast organization;GO:0007623|circadian rhythm;GO:0032544|plastid translation;GO:0045893|positive regulation of transcription, DNA-templated;GO:0045727|positive regulation of translation;GO:0009735|response to cytokinin;GO:0006364|rRNA processing;	GO:0048046|apoplast;GO:0009507|chloroplast;GO:0009941|chloroplast envelope;GO:0009570|chloroplast stroma;GO:0009534|chloroplast thylakoid;GO:0010287|plastoglobule;GO:0005840|ribosome;GO:0010319|stromule;GO:0009579|thylakoid;	GO:0003824|catalytic activity;GO:0050662|coenzyme binding;GO:0008266|poly(U) RNA binding;GO:0019843|rRNA binding;	.	.
S2 vs S1	BjuA014533	-1.66555	0.00133338	0.0318748	down	yes	GO:0061077|chaperone-mediated protein folding;GO:0010207|photosystem II assembly;	GO:0009507|chloroplast;GO:0009543|chloroplast thylakoid lumen;GO:0005789|endoplasmic reticulum membrane;GO:0009579|thylakoid;GO:0031977|thylakoid lumen;	GO:0005528|FK506 binding;GO:0016491|oxidoreductase activity;GO:0003755|peptidyl-prolyl cis-trans isomerase activity;	.	.
S2 vs S1	BjuA014572	-1.06146	0.00218713	0.0448076	down	yes	GO:0022618|ribonucleoprotein complex assembly;GO:0006412|translation;	GO:0022625|cytosolic large ribosomal subunit;GO:0022626|cytosolic ribosome;	GO:0003723|RNA binding;GO:0003735|structural constituent of ribosome;	K02923	RP-L38e, RPL38; large subunit ribosomal protein L38e
S2 vs S1	BjuA014623	-2.28986	6.12608e-06	0.00049786	down	yes	.	.	.	.	.
S2 vs S1	BjuA014670	-2.44598	8.96083e-07	0.000101916	down	yes	GO:0080158|chloroplast ribulose bisphosphate carboxylase complex biogenesis;GO:0032544|plastid translation;	GO:0009507|chloroplast;GO:0009941|chloroplast envelope;GO:0009535|chloroplast thylakoid membrane;GO:0005840|ribosome;GO:0009579|thylakoid;	.	K19034	PSRP5; 50S ribosomal protein 5
S2 vs S1	BjuA014707	-2.19069	2.93394e-06	0.000276649	down	yes	.	.	.	.	.
S2 vs S1	BjuA014773	-1.39272	0.000362838	0.0124379	down	yes	GO:0015979|photosynthesis;	GO:0009507|chloroplast;GO:0009543|chloroplast thylakoid lumen;GO:0019898|extrinsic component of membrane;GO:0009654|photosystem II oxygen evolving complex;GO:0009579|thylakoid;GO:0031977|thylakoid lumen;	GO:0005509|calcium ion binding;	K02717	psbP; photosystem II oxygen-evolving enhancer protein 2
S2 vs S1	BjuA014776	-5.09799	3.87619e-14	3.11005e-11	down	yes	GO:0006633|fatty acid biosynthetic process;	.	GO:0004316|3-oxoacyl-[acyl-carrier-protein] reductase (NADPH) activity;GO:0051287|NAD binding;	K00059	fabG; 3-oxoacyl-[acyl-carrier protein] reductase [EC:1.1.1.100]
S2 vs S1	BjuA014781	-1.53305	0.000942571	0.0248921	down	yes	.	.	.	.	.
S2 vs S1	BjuA014807	-1.65564	0.000778122	0.0217465	down	yes	.	GO:0005737|cytoplasm;GO:0005634|nucleus;	GO:0016874|ligase activity;GO:0004842|ubiquitin-protein transferase activity;	.	.
S2 vs S1	BjuA015016	-1.35965	0.00120684	0.0296094	down	yes	.	.	.	.	.
S2 vs S1	BjuA015029	-1.94445	0.00127273	0.0308426	down	yes	GO:0006397|mRNA processing;	GO:0009507|chloroplast;GO:0030529|ribonucleoprotein complex;	GO:0000166|nucleotide binding;GO:0003723|RNA binding;	.	.
S2 vs S1	BjuA015076	-2.07539	5.14255e-05	0.00272899	down	yes	GO:0006351|transcription, DNA-templated;	GO:0005634|nucleus;	GO:0005516|calmodulin binding;GO:0043565|sequence-specific DNA binding;GO:0003700|transcription factor activity, sequence-specific DNA binding;	.	.
S2 vs S1	BjuA015193	-1.55795	0.00165423	0.0368313	down	yes	.	GO:0005576|extracellular region;	GO:0004190|aspartic-type endopeptidase activity;	.	.
S2 vs S1	BjuA015227	-1.39288	0.000328874	0.0116157	down	yes	.	.	.	.	.
S2 vs S1	BjuA015339	-1.63459	1.66296e-05	0.00114843	down	yes	GO:0009658|chloroplast organization;GO:0009793|embryo development ending in seed dormancy;GO:0009409|response to cold;GO:0010027|thylakoid membrane organization;GO:0006412|translation;	GO:0009507|chloroplast;GO:0009941|chloroplast envelope;GO:0009570|chloroplast stroma;GO:0005634|nucleus;GO:0005840|ribosome;	GO:0019843|rRNA binding;GO:0003735|structural constituent of ribosome;	K02888	RP-L21, MRPL21, rplU; large subunit ribosomal protein L21
S2 vs S1	BjuA015485	-1.21948	0.000369605	0.012593	down	yes	.	.	.	.	.
S2 vs S1	BjuA015503	-3.75108	6.45854e-09	1.57463e-06	down	yes	GO:0071555|cell wall organization;	GO:0000139|Golgi membrane;GO:0016021|integral component of membrane;	GO:0016757|transferase activity, transferring glycosyl groups;	.	.
S2 vs S1	BjuA015534	-3.49393	2.25515e-15	2.55173e-12	down	yes	GO:0015979|photosynthesis;	GO:0009507|chloroplast;GO:0009941|chloroplast envelope;GO:0031969|chloroplast membrane;GO:0009534|chloroplast thylakoid;GO:0009535|chloroplast thylakoid membrane;GO:0016021|integral component of membrane;GO:0016020|membrane;GO:0009538|photosystem I reaction center;GO:0010287|plastoglobule;GO:0009579|thylakoid;	.	K02699	psaL; photosystem I subunit XI
S2 vs S1	BjuA015548	-1.36134	0.00102664	0.0264938	down	yes	GO:0016311|dephosphorylation;GO:0009853|photorespiration;	GO:0009507|chloroplast;GO:0005829|cytosol;	GO:0016791|phosphatase activity;GO:0008967|phosphoglycolate phosphatase activity;	K19269	PGP, PGLP; phosphoglycolate phosphatase [EC:3.1.3.18 3.1.3.48]
S2 vs S1	BjuA015694	-2.92167	7.43219e-06	0.000582549	down	yes	.	.	.	.	.
S2 vs S1	BjuA015704	-1.53788	0.000699978	0.020006	down	yes	.	.	.	.	.
S2 vs S1	BjuA015712	-1.649	0.000999392	0.0259883	down	yes	GO:0006355|regulation of transcription, DNA-templated;GO:0006351|transcription, DNA-templated;	GO:0005634|nucleus;	GO:0003677|DNA binding;GO:0046872|metal ion binding;GO:0042803|protein homodimerization activity;GO:0044212|transcription regulatory region DNA binding;	.	.
S2 vs S1	BjuA015817	-2.43151	0.00139638	0.0329311	down	yes	GO:0019380|3-phenylpropionate catabolic process;GO:0019439|aromatic compound catabolic process;	GO:0005737|cytoplasm;	GO:0052823|2-hydroxy-6-oxonona-2,4,7-trienedioate hydrolase activity;GO:0018771|2-hydroxy-6-oxonona-2,4-dienedioate hydrolase activity;	K05714	mhpC; 2-hydroxy-6-oxonona-2,4-dienedioate hydrolase [EC:3.7.1.14]
S2 vs S1	BjuA015867	-3.11516	7.25078e-16	9.99905e-13	down	yes	GO:0006096|glycolytic process;GO:0046686|response to cadmium ion;	GO:0048046|apoplast;GO:0009507|chloroplast;GO:0009941|chloroplast envelope;GO:0009570|chloroplast stroma;GO:0009534|chloroplast thylakoid;GO:0022626|cytosolic ribosome;GO:0010287|plastoglobule;GO:0009579|thylakoid;GO:0031977|thylakoid lumen;	GO:0004332|fructose-bisphosphate aldolase activity;	K01623	ALDO; fructose-bisphosphate aldolase, class I [EC:4.1.2.13]
S2 vs S1	BjuA015899	-1.78734	0.000976036	0.0255466	down	yes	.	.	.	.	.
S2 vs S1	BjuA015971	-1.88179	0.00087569	0.0236351	down	yes	GO:0006001|fructose catabolic process;GO:0019253|reductive pentose-phosphate cycle;	GO:0009570|chloroplast stroma;	GO:0042132|fructose 1,6-bisphosphate 1-phosphatase activity;GO:0046872|metal ion binding;	K03841	FBP, fbp; fructose-1,6-bisphosphatase I [EC:3.1.3.11]
S2 vs S1	BjuA015987	-1.20472	0.00256766	0.0497621	down	yes	.	GO:0016021|integral component of membrane;GO:0005886|plasma membrane;	.	.	.
S2 vs S1	BjuA016103	-1.51509	0.00166248	0.0369217	down	yes	.	.	.	.	.
S2 vs S1	BjuA016104	-1.72541	5.43416e-06	0.000455901	down	yes	.	.	.	.	.
S2 vs S1	BjuA016139	-2.41306	1.19436e-06	0.000132095	down	yes	.	GO:0005737|cytoplasm;	GO:0004029|aldehyde dehydrogenase (NAD) activity;GO:0008886|glyceraldehyde-3-phosphate dehydrogenase (NADP+) (non-phosphorylating) activity;GO:0004777|succinate-semialdehyde dehydrogenase (NAD+) activity;GO:0009013|succinate-semialdehyde dehydrogenase [NAD(P)+] activity;	K00131	gapN; glyceraldehyde-3-phosphate dehydrogenase (NADP+) [EC:1.2.1.9]
S2 vs S1	BjuA016154	-2.52221	0.00092217	0.0244855	down	yes	.	.	.	.	.
S2 vs S1	BjuA016193	-1.61243	5.82474e-05	0.0030028	down	yes	GO:0010161|red light signaling pathway;GO:0009909|regulation of flower development;GO:0010099|regulation of photomorphogenesis;	GO:0005634|nucleus;	GO:0003700|transcription factor activity, sequence-specific DNA binding;GO:0008270|zinc ion binding;	.	.
S2 vs S1	BjuA016327	-1.66143	0.00117993	0.0291539	down	yes	GO:0042026|protein refolding;	GO:0009507|chloroplast;	GO:0005524|ATP binding;	.	.
S2 vs S1	BjuA016364	-1.76225	0.00191338	0.0407705	down	yes	GO:0015979|photosynthesis;	GO:0009507|chloroplast;GO:0009543|chloroplast thylakoid lumen;GO:0019898|extrinsic component of membrane;GO:0009654|photosystem II oxygen evolving complex;GO:0009579|thylakoid;	GO:0005509|calcium ion binding;	.	.
S2 vs S1	BjuA016385	-2.82749	6.12561e-05	0.00312505	down	yes	GO:0016567|protein ubiquitination;	.	GO:0016874|ligase activity;GO:0008270|zinc ion binding;	.	.
S2 vs S1	BjuA016406	-3.36029	4.51172e-07	5.75427e-05	down	yes	.	.	.	.	.
S2 vs S1	BjuA016447	-1.8511	0.000159886	0.0066688	down	yes	GO:0080065|4-alpha-methyl-delta7-sterol oxidation;GO:0006633|fatty acid biosynthetic process;GO:0016126|sterol biosynthetic process;	GO:0005789|endoplasmic reticulum membrane;GO:0016021|integral component of membrane;GO:0016020|membrane;	GO:0000254|C-4 methylsterol oxidase activity;GO:0005506|iron ion binding;	K14424	SMO2; 4-alpha-methyl-delta7-sterol-4alpha-methyl oxidase [EC:1.14.13.72]
S2 vs S1	BjuA016486	-1.29726	0.000401425	0.0133493	down	yes	GO:0042538|hyperosmotic salinity response;GO:0009737|response to abscisic acid;GO:0009414|response to water deprivation;	GO:0016021|integral component of membrane;GO:0009506|plasmodesma;	.	.	.
S2 vs S1	BjuA016532	-2.25888	0.000100545	0.00466067	down	yes	GO:0009399|nitrogen fixation;GO:0006808|regulation of nitrogen utilization;	.	GO:0008773|[protein-PII] uridylyltransferase activity;GO:0016597|amino acid binding;GO:0008081|phosphoric diester hydrolase activity;	K00990	glnD; [protein-PII] uridylyltransferase [EC:2.7.7.59]
S2 vs S1	BjuA016545	-1.60877	0.000295147	0.0107198	down	yes	GO:0007623|circadian rhythm;GO:0009643|photosynthetic acclimation;GO:0042548|regulation of photosynthesis, light reaction;	GO:0009507|chloroplast;GO:0009535|chloroplast thylakoid membrane;GO:0042651|thylakoid membrane;	GO:0005524|ATP binding;GO:0004672|protein kinase activity;GO:0004674|protein serine/threonine kinase activity;	.	.
S2 vs S1	BjuA016585	-2.51987	4.73538e-09	1.1941e-06	down	yes	GO:0006006|glucose metabolic process;GO:0019253|reductive pentose-phosphate cycle;	GO:0048046|apoplast;GO:0009507|chloroplast;GO:0009941|chloroplast envelope;GO:0009570|chloroplast stroma;GO:0016020|membrane;	GO:0047100|glyceraldehyde-3-phosphate dehydrogenase (NADP+) (phosphorylating) activity;GO:0051287|NAD binding;GO:0050661|NADP binding;	K05298	GAPA; glyceraldehyde-3-phosphate dehydrogenase (NADP+) (phosphorylating) [EC:1.2.1.13]
S2 vs S1	BjuA016590	-1.37631	0.000887181	0.0238868	down	yes	.	.	.	.	.
S2 vs S1	BjuA016848	-2.0653	0.001469	0.0341448	down	yes	.	.	.	.	.
S2 vs S1	BjuA016870	-1.34528	0.00137199	0.0325683	down	yes	GO:0006412|translation;	GO:0009507|chloroplast;GO:0009941|chloroplast envelope;GO:0009570|chloroplast stroma;GO:0016020|membrane;GO:0005840|ribosome;	GO:0003735|structural constituent of ribosome;	K02902	RP-L28, MRPL28, rpmB; large subunit ribosomal protein L28
S2 vs S1	BjuA016893	-1.52214	0.00057398	0.0173132	down	yes	GO:0009955|adaxial/abaxial pattern specification;GO:1901259|chloroplast rRNA processing;GO:0032544|plastid translation;GO:0046686|response to cadmium ion;GO:0009409|response to cold;	GO:0009507|chloroplast;GO:0009570|chloroplast stroma;GO:0009534|chloroplast thylakoid;GO:0009535|chloroplast thylakoid membrane;GO:0016020|membrane;GO:0005763|mitochondrial small ribosomal subunit;GO:0005634|nucleus;GO:0009579|thylakoid;	GO:0019843|rRNA binding;GO:0003735|structural constituent of ribosome;	K02988	RP-S5, MRPS5, rpsE; small subunit ribosomal protein S5
S2 vs S1	BjuA016924	-4.13007	1.0216e-21	7.51372e-18	down	yes	GO:0009768|photosynthesis, light harvesting in photosystem I;GO:0018298|protein-chromophore linkage;GO:0009416|response to light stimulus;	GO:0009507|chloroplast;GO:0009941|chloroplast envelope;GO:0009534|chloroplast thylakoid;GO:0009535|chloroplast thylakoid membrane;GO:0016021|integral component of membrane;GO:0009522|photosystem I;GO:0009523|photosystem II;GO:0010287|plastoglobule;GO:0009579|thylakoid;	GO:0016168|chlorophyll binding;GO:0046872|metal ion binding;GO:0031409|pigment binding;	K08912	LHCB1; light-harvesting complex II chlorophyll a/b binding protein 1
S2 vs S1	BjuA017079	-2.43883	0.000607075	0.018	down	yes	GO:0006878|cellular copper ion homeostasis;GO:0006825|copper ion transport;GO:0046686|response to cadmium ion;GO:0009651|response to salt stress;	GO:0048046|apoplast;GO:0009507|chloroplast;	GO:0016531|copper chaperone activity;GO:0046914|transition metal ion binding;	K07213	ATOX1, ATX1, copZ, golB; copper chaperone
S2 vs S1	BjuA017384	-2.77241	5.10517e-09	1.26565e-06	down	yes	.	GO:0009507|chloroplast;GO:0009534|chloroplast thylakoid;GO:0009535|chloroplast thylakoid membrane;GO:0016021|integral component of membrane;	.	.	.
S2 vs S1	BjuA017390	-1.33371	9.79279e-05	0.00456814	down	yes	.	.	.	.	.
S2 vs S1	BjuA017404	-1.98279	0.00141058	0.0331151	down	yes	GO:0071554|cell wall organization or biogenesis;	GO:0005794|Golgi apparatus;GO:0016021|integral component of membrane;GO:0009506|plasmodesma;GO:0005773|vacuole;	GO:0016413|O-acetyltransferase activity;	.	.
S2 vs S1	BjuA017446	-2.39819	0.00164142	0.0366942	down	yes	GO:0005975|carbohydrate metabolic process;GO:0019762|glucosinolate catabolic process;GO:0009725|response to hormone;GO:0009651|response to salt stress;	.	GO:0008422|beta-glucosidase activity;	K01188	E3.2.1.21; beta-glucosidase [EC:3.2.1.21]
S2 vs S1	BjuA017452	-1.78868	7.70958e-05	0.00375515	down	yes	.	.	.	.	.
S2 vs S1	BjuA017549	-3.15916	1.29375e-10	4.92171e-08	down	yes	.	.	.	.	.
S2 vs S1	BjuA017622	-2.93236	2.63727e-08	5.24235e-06	down	yes	GO:0080153|negative regulation of reductive pentose-phosphate cycle;GO:0019253|reductive pentose-phosphate cycle;GO:0009744|response to sucrose;	GO:0009507|chloroplast;GO:0009941|chloroplast envelope;GO:0009570|chloroplast stroma;GO:0043234|protein complex;	GO:0005507|copper ion binding;GO:0016151|nickel cation binding;	.	.
S2 vs S1	BjuA017623	-2.27609	0.00256419	0.0497167	down	yes	GO:0080153|negative regulation of reductive pentose-phosphate cycle;GO:0019253|reductive pentose-phosphate cycle;GO:0009744|response to sucrose;	GO:0009507|chloroplast;GO:0009941|chloroplast envelope;GO:0009570|chloroplast stroma;GO:0043234|protein complex;	GO:0005507|copper ion binding;GO:0016151|nickel cation binding;	.	.
S2 vs S1	BjuA017653	-2.0281	0.000214871	0.00833952	down	yes	.	.	.	.	.
S2 vs S1	BjuA017687	-1.93307	0.000122655	0.00539646	down	yes	GO:0080153|negative regulation of reductive pentose-phosphate cycle;GO:0019253|reductive pentose-phosphate cycle;GO:0009744|response to sucrose;	GO:0009507|chloroplast;GO:0009941|chloroplast envelope;GO:0009570|chloroplast stroma;GO:0043234|protein complex;	GO:0005507|copper ion binding;GO:0016151|nickel cation binding;	.	.
S2 vs S1	BjuA017739	-2.81918	1.05603e-06	0.000118881	down	yes	GO:0009742|brassinosteroid mediated signaling pathway;GO:0032502|developmental process;GO:0045892|negative regulation of transcription, DNA-templated;GO:0040008|regulation of growth;GO:0009641|shade avoidance;GO:0006351|transcription, DNA-templated;	GO:0005634|nucleus;	GO:0042803|protein homodimerization activity;GO:0003712|transcription cofactor activity;	.	.
S2 vs S1	BjuA017776	-2.33175	0.000271403	0.0100429	down	yes	GO:0006412|translation;	GO:0009507|chloroplast;GO:0009941|chloroplast envelope;GO:0009570|chloroplast stroma;GO:0005840|ribosome;	GO:0019843|rRNA binding;GO:0003735|structural constituent of ribosome;	K02909	RP-L31, rpmE; large subunit ribosomal protein L31
S2 vs S1	BjuA017840	-3.34649	7.10124e-09	1.71241e-06	down	yes	GO:0008356|asymmetric cell division;GO:0009737|response to abscisic acid;	GO:0031225|anchored component of membrane;GO:0016021|integral component of membrane;GO:0016020|membrane;GO:0005886|plasma membrane;	GO:0042277|peptide binding;GO:0004872|receptor activity;	.	.
S2 vs S1	BjuA017903	-2.24232	0.000160364	0.00668246	down	yes	.	.	GO:0018708|thiol S-methyltransferase activity;	.	.
S2 vs S1	BjuA017942	-2.89723	5.47565e-05	0.00286977	down	yes	GO:0005975|carbohydrate metabolic process;GO:1901657|glycosyl compound metabolic process;GO:0033329|kaempferol O-glucoside metabolic process;GO:0033302|quercetin O-glucoside metabolic process;	GO:0048046|apoplast;GO:0005618|cell wall;GO:0005794|Golgi apparatus;GO:0009505|plant-type cell wall;GO:0009506|plasmodesma;	GO:0008422|beta-glucosidase activity;	K01188	E3.2.1.21; beta-glucosidase [EC:3.2.1.21]
S2 vs S1	BjuA017954	-1.18592	0.00109091	0.0274777	down	yes	GO:0006633|fatty acid biosynthetic process;GO:0055114|oxidation-reduction process;	GO:0005759|mitochondrial matrix;GO:0005739|mitochondrion;GO:0070469|respiratory chain;	.	K03955	NDUFAB1; NADH dehydrogenase (ubiquinone) 1 alpha/beta subcomplex 1
S2 vs S1	BjuA017976	-2.08487	0.000201374	0.00796274	down	yes	GO:0006355|regulation of transcription, DNA-templated;GO:0010218|response to far red light;GO:0009725|response to hormone;GO:0009641|shade avoidance;GO:0006351|transcription, DNA-templated;	GO:0005634|nucleus;GO:0009506|plasmodesma;	GO:0043565|sequence-specific DNA binding;GO:0003700|transcription factor activity, sequence-specific DNA binding;	K09338	HD-ZIP; homeobox-leucine zipper protein
S2 vs S1	BjuA017977	-2.31359	5.83421e-05	0.00300417	down	yes	.	GO:0009507|chloroplast;GO:0009534|chloroplast thylakoid;GO:0009543|chloroplast thylakoid lumen;GO:0009535|chloroplast thylakoid membrane;GO:0009579|thylakoid;GO:0031977|thylakoid lumen;	.	.	.
S2 vs S1	BjuA018054	-2.20581	0.000114716	0.00516034	down	yes	.	.	.	.	.
S2 vs S1	BjuA018218	-1.31964	0.000449367	0.014581	down	yes	GO:0006414|translational elongation;	GO:0005829|cytosol;GO:0022626|cytosolic ribosome;GO:0005634|nucleus;	GO:0003735|structural constituent of ribosome;	K02942	RP-LP1, RPLP1; large subunit ribosomal protein LP1
S2 vs S1	BjuA018235	-1.26309	0.00228569	0.0461838	down	yes	GO:0055114|oxidation-reduction process;	GO:0009507|chloroplast;	GO:0016209|antioxidant activity;	.	.
S2 vs S1	BjuA018236	-2.29655	2.1e-05	0.0013701	down	yes	GO:0045087|innate immune response;GO:0006397|mRNA processing;GO:0009737|response to abscisic acid;GO:0009409|response to cold;	GO:0009507|chloroplast;GO:0009941|chloroplast envelope;GO:0009570|chloroplast stroma;GO:0009534|chloroplast thylakoid;GO:0009535|chloroplast thylakoid membrane;GO:0030529|ribonucleoprotein complex;GO:0010319|stromule;GO:0009579|thylakoid;	GO:0000166|nucleotide binding;GO:0008266|poly(U) RNA binding;	K11294	NCL, NSR1; nucleolin
S2 vs S1	BjuA018258	-1.51422	0.00080844	0.022324	down	yes	.	.	.	.	.
S2 vs S1	BjuA018348	-2.05362	2.50795e-05	0.0015743	down	yes	.	.	.	.	.
S2 vs S1	BjuA018364	-2.50066	7.52412e-07	8.90165e-05	down	yes	.	.	.	.	.
S2 vs S1	BjuA018420	-1.29399	0.000770493	0.0215606	down	yes	GO:0031122|cytoplasmic microtubule organization;GO:0051013|microtubule severing;	GO:0005737|cytoplasm;GO:0005874|microtubule;GO:0005634|nucleus;	GO:0005524|ATP binding;GO:0008568|microtubule-severing ATPase activity;	K07767	KATNA1; katanin p60 ATPase-containing subunit A1 [EC:3.6.4.3]
S2 vs S1	BjuA018428	-4.95022	4.69687e-30	6.90894e-26	down	yes	GO:0009765|photosynthesis, light harvesting;GO:0018298|protein-chromophore linkage;	GO:0009535|chloroplast thylakoid membrane;GO:0016021|integral component of membrane;GO:0009522|photosystem I;GO:0009523|photosystem II;	GO:0016168|chlorophyll binding;GO:0046872|metal ion binding;	.	.
S2 vs S1	BjuA018452	-1.44463	8.67122e-05	0.00411897	down	yes	.	.	GO:0005509|calcium ion binding;	.	.
S2 vs S1	BjuA018782	-2.80256	7.90812e-09	1.86619e-06	down	yes	GO:0015979|photosynthesis;GO:0042549|photosystem II stabilization;	GO:0009535|chloroplast thylakoid membrane;GO:0016021|integral component of membrane;GO:0009523|photosystem II;	.	K02721	psbW; photosystem II PsbW protein
S2 vs S1	BjuA018829	-2.20161	2.21873e-05	0.00142704	down	yes	.	.	.	.	.
S2 vs S1	BjuA018848	-2.18467	4.78571e-05	0.00257862	down	yes	.	.	.	.	.
S2 vs S1	BjuA019297	-1.00815	0.00155348	0.0354649	down	yes	.	.	.	.	.
S2 vs S1	BjuA019510	-3.17157	1.35686e-12	7.98361e-10	down	yes	GO:0009768|photosynthesis, light harvesting in photosystem I;GO:0009767|photosynthetic electron transport chain;	GO:0009507|chloroplast;GO:0009535|chloroplast thylakoid membrane;GO:0016021|integral component of membrane;GO:0009522|photosystem I;GO:0009579|thylakoid;	.	K14332	psaO; photosystem I subunit PsaO
S2 vs S1	BjuA019535	-2.65091	2.01353e-05	0.00133016	down	yes	GO:0009684|indoleacetic acid biosynthetic process;	GO:0005737|cytoplasm;GO:0005829|cytosol;	GO:0004040|amidase activity;GO:0016884|carbon-nitrogen ligase activity, with glutamine as amido-N-donor;GO:0016810|hydrolase activity, acting on carbon-nitrogen (but not peptide) bonds;GO:0043864|indoleacetamide hydrolase activity;	.	.
S2 vs S1	BjuA019747	-2.69855	0.000272425	0.0100517	down	yes	GO:0009718|anthocyanin-containing compound biosynthetic process;GO:0009801|cinnamic acid ester metabolic process;GO:0052696|flavonoid glucuronidation;GO:0080167|response to karrikin;GO:0009636|response to toxic substance;	GO:0005737|cytoplasm;GO:0043231|intracellular membrane-bounded organelle;	GO:0080043|quercetin 3-O-glucosyltransferase activity;GO:0080044|quercetin 7-O-glucosyltransferase activity;GO:0050284|sinapate 1-glucosyltransferase activity;	K13068	BRT1; sinapate 1-glucosyltransferase [EC:2.4.1.120]
S2 vs S1	BjuA019772	-3.88729	7.37765e-12	3.57768e-09	down	yes	GO:0015979|photosynthesis;	GO:0009535|chloroplast thylakoid membrane;GO:0009523|photosystem II;	.	.	.
S2 vs S1	BjuA019819	-2.2935	1.8757e-06	0.000191122	down	yes	GO:0090391|granum assembly;GO:0006886|intracellular protein transport;GO:0080167|response to karrikin;	GO:0009507|chloroplast;GO:0009941|chloroplast envelope;GO:0009570|chloroplast stroma;GO:0009535|chloroplast thylakoid membrane;	.	.	.
S2 vs S1	BjuA019849	-1.78177	0.000390257	0.0131063	down	yes	.	.	.	.	.
S2 vs S1	BjuA020162	-1.17864	0.00199378	0.0420571	down	yes	.	.	.	.	.
S2 vs S1	BjuA020180	-3.22019	2.46392e-14	2.13196e-11	down	yes	GO:0015979|photosynthesis;	GO:0009535|chloroplast thylakoid membrane;GO:0016021|integral component of membrane;GO:0009538|photosystem I reaction center;	.	K02695	psaH; photosystem I subunit VI
S2 vs S1	BjuA020181	-3.30185	1.16502e-08	2.57056e-06	down	yes	GO:0006979|response to oxidative stress;	GO:0016021|integral component of membrane;GO:0005886|plasma membrane;	.	.	.
S2 vs S1	BjuA020182	-1.88451	1.64064e-08	3.41509e-06	down	yes	GO:0007017|microtubule-based process;	GO:0005737|cytoplasm;GO:0030286|dynein complex;GO:0005874|microtubule;GO:0031514|motile cilium;	GO:0003774|motor activity;	.	.
S2 vs S1	BjuA020195	-1.88207	2.10414e-05	0.0013701	down	yes	GO:0006412|translation;	GO:0009507|chloroplast;GO:0009941|chloroplast envelope;GO:0009570|chloroplast stroma;GO:0005739|mitochondrion;GO:0000311|plastid large ribosomal subunit;	GO:0019843|rRNA binding;GO:0003735|structural constituent of ribosome;	K02939	RP-L9, MRPL9, rplI; large subunit ribosomal protein L9
S2 vs S1	BjuA020210	-2.74531	8.27869e-05	0.00397619	down	yes	.	.	.	.	.
S2 vs S1	BjuA020216	-2.23756	0.00109172	0.0274824	down	yes	GO:0016071|mRNA metabolic process;GO:0006417|regulation of translation;GO:0006413|translational initiation;	GO:0005737|cytoplasm;GO:0005634|nucleus;	GO:0000166|nucleotide binding;GO:0003723|RNA binding;	K13126	PABPC; polyadenylate-binding protein
S2 vs S1	BjuA020229	-1.748	0.000291731	0.0106132	down	yes	GO:0009992|cellular water homeostasis;GO:0006833|water transport;	GO:0005618|cell wall;GO:0042807|central vacuole;GO:0009507|chloroplast;GO:0009941|chloroplast envelope;GO:0005794|Golgi apparatus;GO:0005887|integral component of plasma membrane;GO:0009505|plant-type cell wall;GO:0009705|plant-type vacuole membrane;GO:0005886|plasma membrane;GO:0009506|plasmodesma;GO:0000326|protein storage vacuole;GO:0005774|vacuolar membrane;GO:0005773|vacuole;	GO:0015254|glycerol channel activity;GO:0015200|methylammonium transmembrane transporter activity;GO:0015250|water channel activity;	K09873	TIP; aquaporin TIP
S2 vs S1	BjuA020237	-3.47899	4.31189e-12	2.23858e-09	down	yes	GO:0015979|photosynthesis;	GO:0009507|chloroplast;GO:0009534|chloroplast thylakoid;GO:0009535|chloroplast thylakoid membrane;GO:0016021|integral component of membrane;GO:0009538|photosystem I reaction center;	.	K02695	psaH; photosystem I subunit VI
S2 vs S1	BjuA020377	-1.06651	0.000116349	0.00521786	down	yes	.	.	.	.	.
S2 vs S1	BjuA020489	-3.31612	8.49114e-06	0.000654103	down	yes	.	GO:0016021|integral component of membrane;GO:0009705|plant-type vacuole membrane;	GO:0015140|malate transmembrane transporter activity;	.	.
S2 vs S1	BjuA020495	-3.27152	1.86129e-08	3.78512e-06	down	yes	GO:0045454|cell redox homeostasis;GO:0042742|defense response to bacterium;GO:0009409|response to cold;	GO:0048046|apoplast;GO:0009507|chloroplast;GO:0009941|chloroplast envelope;GO:0009570|chloroplast stroma;GO:0010319|stromule;GO:0009579|thylakoid;	GO:0004601|peroxidase activity;GO:0051920|peroxiredoxin activity;	K03386	E1.11.1.15, PRDX, ahpC; peroxiredoxin (alkyl hydroperoxide reductase subunit C) [EC:1.11.1.15]
S2 vs S1	BjuA020533	-2.12105	0.000616385	0.0182065	down	yes	GO:0009793|embryo development ending in seed dormancy;GO:0006355|regulation of transcription, DNA-templated;GO:0010431|seed maturation;GO:0006351|transcription, DNA-templated;	GO:0005634|nucleus;	GO:0003677|DNA binding;GO:0003700|transcription factor activity, sequence-specific DNA binding;	.	.
S2 vs S1	BjuA020652	-1.92895	4.48721e-05	0.00244163	down	yes	GO:0007623|circadian rhythm;GO:0015979|photosynthesis;GO:0018298|protein-chromophore linkage;GO:0009644|response to high light intensity;	GO:0009507|chloroplast;GO:0009535|chloroplast thylakoid membrane;GO:0016021|integral component of membrane;GO:0009523|photosystem II;	GO:0016168|chlorophyll binding;	.	.
S2 vs S1	BjuA020680	-4.00383	8.06822e-15	8.09187e-12	down	yes	GO:0009768|photosynthesis, light harvesting in photosystem I;GO:0018298|protein-chromophore linkage;GO:0009637|response to blue light;GO:0009735|response to cytokinin;GO:0010218|response to far red light;GO:0010114|response to red light;	GO:0009507|chloroplast;GO:0009941|chloroplast envelope;GO:0009534|chloroplast thylakoid;GO:0009535|chloroplast thylakoid membrane;GO:0016021|integral component of membrane;GO:0016020|membrane;GO:0009522|photosystem I;GO:0009523|photosystem II;GO:0010287|plastoglobule;GO:0009579|thylakoid;	GO:0016168|chlorophyll binding;GO:0046872|metal ion binding;GO:0031409|pigment binding;	K08915	LHCB4; light-harvesting complex II chlorophyll a/b binding protein 4
S2 vs S1	BjuA020953	-3.36694	1.39075e-08	2.97924e-06	down	yes	.	GO:0016021|integral component of membrane;	GO:0003779|actin binding;	.	.
S2 vs S1	BjuA020977	-1.25651	0.000109287	0.00495149	down	yes	.	.	.	.	.
S2 vs S1	BjuA021094	-1.31101	0.0019183	0.0408246	down	yes	GO:0051513|regulation of monopolar cell growth;	GO:0005737|cytoplasm;GO:0005856|cytoskeleton;	GO:0008017|microtubule binding;	.	.
S2 vs S1	BjuA021102	-1.76128	0.0012937	0.0311795	down	yes	GO:0030154|cell differentiation;GO:0006952|defense response;GO:0009908|flower development;GO:0009740|gibberellic acid mediated signaling pathway;GO:0009938|negative regulation of gibberellic acid mediated signaling pathway;GO:0010187|negative regulation of seed germination;GO:0009737|response to abscisic acid;GO:0009739|response to gibberellin;GO:0006351|transcription, DNA-templated;	GO:0005634|nucleus;	GO:0043565|sequence-specific DNA binding;GO:0003700|transcription factor activity, sequence-specific DNA binding;GO:0000989|transcription factor activity, transcription factor binding;	K14494	DELLA; DELLA protein
S2 vs S1	BjuA021266	-3.77788	1.85464e-08	3.78512e-06	down	yes	GO:0080167|response to karrikin;	GO:0048046|apoplast;GO:0005618|cell wall;GO:0005829|cytosol;GO:0009505|plant-type cell wall;	GO:0030246|carbohydrate binding;	.	.
S2 vs S1	BjuA021413	-1.93297	0.00251383	0.0490636	down	yes	GO:0006281|DNA repair;	GO:0009507|chloroplast;	GO:0000166|nucleotide binding;	.	.
S2 vs S1	BjuA021452	-1.14845	0.000402729	0.0133725	down	yes	GO:0007623|circadian rhythm;GO:0009909|regulation of flower development;GO:0006355|regulation of transcription, DNA-templated;GO:0006351|transcription, DNA-templated;	GO:0005634|nucleus;	GO:0003677|DNA binding;GO:0003700|transcription factor activity, sequence-specific DNA binding;	.	.
S2 vs S1	BjuA021473	-2.8365	5.10035e-06	0.000432833	down	yes	GO:0048262|determination of dorsal/ventral asymmetry;GO:0009908|flower development;GO:0006355|regulation of transcription, DNA-templated;GO:0006351|transcription, DNA-templated;	GO:0005634|nucleus;	GO:0003677|DNA binding;	.	.
S2 vs S1	BjuA021564	-2.64185	0.000130096	0.00564882	down	yes	.	.	.	.	.
S2 vs S1	BjuA021580	-3.59865	6.76436e-11	2.71368e-08	down	yes	GO:0009768|photosynthesis, light harvesting in photosystem I;GO:0009767|photosynthetic electron transport chain;	GO:0009507|chloroplast;GO:0009535|chloroplast thylakoid membrane;GO:0016021|integral component of membrane;GO:0009522|photosystem I;GO:0009579|thylakoid;	.	K14332	psaO; photosystem I subunit PsaO
S2 vs S1	BjuA022030	-3.53934	1.49625e-11	6.8887e-09	down	yes	GO:0009768|photosynthesis, light harvesting in photosystem I;GO:0018298|protein-chromophore linkage;GO:0009416|response to light stimulus;	GO:0009941|chloroplast envelope;GO:0009535|chloroplast thylakoid membrane;GO:0016021|integral component of membrane;GO:0009523|photosystem II;GO:0010287|plastoglobule;	GO:0016168|chlorophyll binding;GO:0031409|pigment binding;	K08917	LHCB6; light-harvesting complex II chlorophyll a/b binding protein 6
S2 vs S1	BjuA022084	-2.13369	0.00195036	0.0413588	down	yes	GO:0006355|regulation of transcription, DNA-templated;GO:0006351|transcription, DNA-templated;	GO:0005634|nucleus;	GO:0003677|DNA binding;	.	.
S2 vs S1	BjuA022138	-2.39561	0.00166127	0.0369134	down	yes	GO:0006952|defense response;GO:1903507|negative regulation of nucleic acid-templated transcription;GO:0031347|regulation of defense response;GO:2000022|regulation of jasmonic acid mediated signaling pathway;GO:0006355|regulation of transcription, DNA-templated;GO:0009753|response to jasmonic acid;GO:0009611|response to wounding;GO:0006351|transcription, DNA-templated;	GO:0005634|nucleus;	GO:0003714|transcription corepressor activity;	K13464	JAZ; jasmonate ZIM domain-containing protein
S2 vs S1	BjuA022187	-1.39149	2.87695e-05	0.00174631	down	yes	.	GO:0005886|plasma membrane;GO:0005773|vacuole;	GO:0005509|calcium ion binding;	.	.
S2 vs S1	BjuA022374	-2.40288	0.00158954	0.0360087	down	yes	GO:0009267|cellular response to starvation;	.	GO:0051213|dioxygenase activity;GO:0046872|metal ion binding;	.	.
S2 vs S1	BjuA022452	-2.14688	0.00112807	0.0281406	down	yes	.	.	.	.	.
S2 vs S1	BjuA022471	-1.52748	3.67391e-05	0.00208925	down	yes	.	.	.	.	.
S2 vs S1	BjuA022523	-1.38039	0.000430333	0.0140876	down	yes	GO:0008283|cell proliferation;GO:0010229|inflorescence development;GO:0031347|regulation of defense response;GO:0010029|regulation of seed germination;GO:0006355|regulation of transcription, DNA-templated;GO:0009737|response to abscisic acid;GO:0009735|response to cytokinin;GO:0009739|response to gibberellin;GO:0006351|transcription, DNA-templated;	GO:0005634|nucleus;	GO:0003677|DNA binding;GO:0003700|transcription factor activity, sequence-specific DNA binding;	.	.
S2 vs S1	BjuA022533	-1.55786	0.00150237	0.0346565	down	yes	.	.	.	.	.
S2 vs S1	BjuA022535	-3.93767	5.05746e-19	1.85984e-15	down	yes	GO:0009768|photosynthesis, light harvesting in photosystem I;GO:0018298|protein-chromophore linkage;GO:0009409|response to cold;GO:0009644|response to high light intensity;GO:0080167|response to karrikin;GO:0009645|response to low light intensity stimulus;	GO:0009507|chloroplast;GO:0009941|chloroplast envelope;GO:0009534|chloroplast thylakoid;GO:0009535|chloroplast thylakoid membrane;GO:0016021|integral component of membrane;GO:0016020|membrane;GO:0009522|photosystem I;GO:0010287|plastoglobule;GO:0009579|thylakoid;	GO:0016168|chlorophyll binding;GO:0046872|metal ion binding;GO:0031409|pigment binding;	K08910	LHCA4; light-harvesting complex I chlorophyll a/b binding protein 4
S2 vs S1	BjuA022597	-1.75183	0.000298426	0.0108122	down	yes	.	.	.	.	.
S2 vs S1	BjuA022714	-1.19612	0.000923289	0.0244855	down	yes	.	GO:0009507|chloroplast;	.	.	.
S2 vs S1	BjuA022716	-2.31275	2.19574e-05	0.00141661	down	yes	.	.	.	.	.
S2 vs S1	BjuA022801	-2.29064	0.000895974	0.0240355	down	yes	GO:0006915|apoptotic process;GO:0009640|photomorphogenesis;GO:0009555|pollen development;GO:0043067|regulation of programmed cell death;GO:0046512|sphingosine biosynthetic process;	GO:0005783|endoplasmic reticulum;GO:0005789|endoplasmic reticulum membrane;GO:0016021|integral component of membrane;GO:0016020|membrane;GO:0005773|vacuole;	GO:0030170|pyridoxal phosphate binding;GO:0004758|serine C-palmitoyltransferase activity;	K00654	SPT; serine palmitoyltransferase [EC:2.3.1.50]
S2 vs S1	BjuA023072	-1.30226	0.00244322	0.0481725	down	yes	GO:0030154|cell differentiation;GO:0009908|flower development;GO:0000165|MAPK cascade;GO:0009910|negative regulation of flower development;GO:0010221|negative regulation of vernalization response;GO:0045944|positive regulation of transcription from RNA polymerase II promoter;GO:0006355|regulation of transcription, DNA-templated;GO:0006351|transcription, DNA-templated;GO:0010048|vernalization resp…	GO:0005634|nucleus;	GO:0000977|RNA polymerase II regulatory region sequence-specific DNA binding;GO:0003700|transcription factor activity, sequence-specific DNA binding;	.	.
S2 vs S1	BjuA023157	-4.33012	1.74459e-18	5.49907e-15	down	yes	GO:0009768|photosynthesis, light harvesting in photosystem I;GO:0018298|protein-chromophore linkage;GO:0009416|response to light stimulus;	GO:0009507|chloroplast;GO:0009941|chloroplast envelope;GO:0009534|chloroplast thylakoid;GO:0009535|chloroplast thylakoid membrane;GO:0016021|integral component of membrane;GO:0009522|photosystem I;GO:0009523|photosystem II;GO:0010287|plastoglobule;GO:0009579|thylakoid;	GO:0016168|chlorophyll binding;GO:0046872|metal ion binding;GO:0031409|pigment binding;	K08912	LHCB1; light-harvesting complex II chlorophyll a/b binding protein 1
S2 vs S1	BjuA023158	-4.46172	4.19165e-15	4.30171e-12	down	yes	GO:0009768|photosynthesis, light harvesting in photosystem I;GO:0018298|protein-chromophore linkage;GO:0009416|response to light stimulus;	GO:0009507|chloroplast;GO:0009941|chloroplast envelope;GO:0009534|chloroplast thylakoid;GO:0009535|chloroplast thylakoid membrane;GO:0016021|integral component of membrane;GO:0005739|mitochondrion;GO:0009522|photosystem I;GO:0009523|photosystem II;GO:0010287|plastoglobule;GO:0009579|thylakoid;	GO:0016168|chlorophyll binding;GO:0046872|metal ion binding;GO:0031409|pigment binding;	K08912	LHCB1; light-harvesting complex II chlorophyll a/b binding protein 1
S2 vs S1	BjuA023179	-1.41075	0.00101107	0.0261841	down	yes	.	.	GO:0005199|structural constituent of cell wall;	.	.
S2 vs S1	BjuA023815	-1.81936	0.00101507	0.0262568	down	yes	GO:0071215|cellular response to abscisic acid stimulus;GO:0071333|cellular response to glucose stimulus;GO:0006351|transcription, DNA-templated;	GO:0005634|nucleus;	GO:0046982|protein heterodimerization activity;GO:0043565|sequence-specific DNA binding;GO:0003700|transcription factor activity, sequence-specific DNA binding;	.	.
S2 vs S1	BjuA023821	-1.81971	0.0019004	0.0406116	down	yes	GO:0006412|translation;	GO:0009507|chloroplast;GO:0005840|ribosome;	GO:0003723|RNA binding;GO:0003735|structural constituent of ribosome;	.	.
S2 vs S1	BjuA023833	-1.89277	4.69082e-09	1.18966e-06	down	yes	GO:0007010|cytoskeleton organization;GO:0008360|regulation of cell shape;GO:0006357|regulation of transcription from RNA polymerase II promoter;GO:0006351|transcription, DNA-templated;	GO:0005737|cytoplasm;GO:0005730|nucleolus;GO:0005634|nucleus;	.	K11798	BRWD1_3; bromodomain and WD repeat domain containing protein 1/3
S2 vs S1	BjuA023852	-2.05483	0.000756847	0.0212596	down	yes	.	.	.	.	.
S2 vs S1	BjuA024173	-2.0621	0.000271548	0.0100429	down	yes	.	GO:0016021|integral component of membrane;	GO:0003779|actin binding;	.	.
S2 vs S1	BjuA024244	-1.47931	0.000708774	0.020192	down	yes	GO:0010270|photosystem II oxygen evolving complex assembly;	GO:0009507|chloroplast;GO:0009535|chloroplast thylakoid membrane;GO:0016021|integral component of membrane;	.	.	.
S2 vs S1	BjuA024249	-2.8474	2.71229e-09	7.34299e-07	down	yes	GO:0015979|photosynthesis;GO:0009773|photosynthetic electron transport in photosystem I;GO:0009780|photosynthetic NADP+ reduction;GO:0042550|photosystem I stabilization;GO:0050821|protein stabilization;	GO:0009507|chloroplast;GO:0009941|chloroplast envelope;GO:0031969|chloroplast membrane;GO:0030093|chloroplast photosystem I;GO:0009534|chloroplast thylakoid;GO:0009535|chloroplast thylakoid membrane;GO:0016021|integral component of membrane;GO:0009579|thylakoid;	GO:0016168|chlorophyll binding;	K08905	psaG; photosystem I subunit V
S2 vs S1	BjuA024278	-2.01457	7.01708e-06	0.000555937	down	yes	GO:0006412|translation;	GO:0009507|chloroplast;GO:0009941|chloroplast envelope;GO:0009570|chloroplast stroma;GO:0009535|chloroplast thylakoid membrane;GO:0009295|nucleoid;GO:0009506|plasmodesma;GO:0000311|plastid large ribosomal subunit;GO:0009579|thylakoid;	GO:0003735|structural constituent of ribosome;	K02935	RP-L7, MRPL12, rplL; large subunit ribosomal protein L7/L12
S2 vs S1	BjuA024279	-3.40541	1.25972e-09	3.83381e-07	down	yes	GO:0006412|translation;	GO:0009507|chloroplast;GO:0009941|chloroplast envelope;GO:0009570|chloroplast stroma;GO:0009535|chloroplast thylakoid membrane;GO:0009295|nucleoid;GO:0009506|plasmodesma;GO:0000311|plastid large ribosomal subunit;GO:0009579|thylakoid;	GO:0003735|structural constituent of ribosome;	K02935	RP-L7, MRPL12, rplL; large subunit ribosomal protein L7/L12
S2 vs S1	BjuA024285	-4.3933	1.79757e-17	3.77737e-14	down	yes	GO:0009765|photosynthesis, light harvesting;GO:0018298|protein-chromophore linkage;	GO:0009535|chloroplast thylakoid membrane;GO:0016021|integral component of membrane;GO:0009522|photosystem I;GO:0009523|photosystem II;	GO:0016168|chlorophyll binding;GO:0046872|metal ion binding;	.	.
S2 vs S1	BjuA024289	-4.11931	3.01488e-15	3.32609e-12	down	yes	GO:0009765|photosynthesis, light harvesting;GO:0018298|protein-chromophore linkage;	GO:0009535|chloroplast thylakoid membrane;GO:0016021|integral component of membrane;GO:0009522|photosystem I;GO:0009523|photosystem II;	GO:0016168|chlorophyll binding;GO:0046872|metal ion binding;	.	.
S2 vs S1	BjuA024379	-2.22589	0.000989076	0.0258502	down	yes	GO:0044550|secondary metabolite biosynthetic process;	GO:0016021|integral component of membrane;GO:0016020|membrane;	GO:0020037|heme binding;GO:0005506|iron ion binding;GO:0016709|oxidoreductase activity, acting on paired donors, with incorporation or reduction of molecular oxygen, NAD(P)H as one donor, and incorporation of one atom of oxygen;	K00517	E1.14.-.-
S2 vs S1	BjuA024429	-1.78425	5.46594e-05	0.00286809	down	yes	.	GO:0016021|integral component of membrane;GO:0005886|plasma membrane;	GO:0005524|ATP binding;GO:0042626|ATPase activity, coupled to transmembrane movement of substances;	.	.
S2 vs S1	BjuA024802	-1.64893	0.000504386	0.0157948	down	yes	.	.	.	.	.
S2 vs S1	BjuA024859	-1.32237	0.000696093	0.0199337	down	yes	GO:0055114|oxidation-reduction process;	GO:0016021|integral component of membrane;GO:0005747|mitochondrial respiratory chain complex I;	.	.	.
S2 vs S1	BjuA024884	-1.86532	0.000118992	0.005288	down	yes	GO:0006412|translation;	GO:0009507|chloroplast;GO:0009941|chloroplast envelope;GO:0009570|chloroplast stroma;GO:0016020|membrane;GO:0005840|ribosome;	GO:0019843|rRNA binding;GO:0003735|structural constituent of ribosome;	K02884	RP-L19, MRPL19, rplS; large subunit ribosomal protein L19
S2 vs S1	BjuA024890	-1.88615	3.52659e-05	0.00202373	down	yes	.	.	.	.	.
S2 vs S1	BjuA024937	-2.08971	3.04031e-06	0.000286068	down	yes	GO:0009742|brassinosteroid mediated signaling pathway;GO:0009737|response to abscisic acid;	GO:0016020|membrane;GO:0005886|plasma membrane;GO:0009506|plasmodesma;GO:0005773|vacuole;	GO:0005524|ATP binding;GO:0004674|protein serine/threonine kinase activity;	K14500	BSK; BR-signaling kinase [EC:2.7.11.1]
S2 vs S1	BjuA024957	-2.32232	2.11656e-07	3.05234e-05	down	yes	.	GO:0031969|chloroplast membrane;GO:0016021|integral component of membrane;	GO:0005215|transporter activity;	.	.
S2 vs S1	BjuA025173	-3.29729	4.30039e-10	1.45978e-07	down	yes	GO:0006096|glycolytic process;GO:0009737|response to abscisic acid;GO:0046686|response to cadmium ion;	GO:0048046|apoplast;GO:0009507|chloroplast;GO:0009941|chloroplast envelope;GO:0009570|chloroplast stroma;GO:0016020|membrane;GO:0010287|plastoglobule;GO:0009579|thylakoid;	GO:0004332|fructose-bisphosphate aldolase activity;	K01623	ALDO; fructose-bisphosphate aldolase, class I [EC:4.1.2.13]
S2 vs S1	BjuA025177	-2.28888	9.62168e-06	0.000725804	down	yes	GO:0009734|auxin-activated signaling pathway;	.	.	K14488	SAUR; SAUR family protein
S2 vs S1	BjuA025333	-1.54971	0.00219171	0.0448807	down	yes	GO:0009813|flavonoid biosynthetic process;GO:0052696|flavonoid glucuronidation;	GO:0043231|intracellular membrane-bounded organelle;	GO:0080043|quercetin 3-O-glucosyltransferase activity;GO:0080044|quercetin 7-O-glucosyltransferase activity;	.	.
S2 vs S1	BjuA025365	-1.65298	0.000566334	0.0171786	down	yes	.	.	.	.	.
S2 vs S1	BjuA025373	-1.70956	0.00019008	0.00757729	down	yes	.	.	GO:0008233|peptidase activity;	.	.
S2 vs S1	BjuA025449	-1.09382	0.000866203	0.0234507	down	yes	GO:0042631|cellular response to water deprivation;GO:0009631|cold acclimation;GO:0009737|response to abscisic acid;	GO:0016021|integral component of membrane;GO:0005886|plasma membrane;GO:0005773|vacuole;	.	.	.
S2 vs S1	BjuA025695	-3.75279	1.54819e-15	1.89778e-12	down	yes	GO:0015979|photosynthesis;	GO:0009507|chloroplast;GO:0009941|chloroplast envelope;GO:0009534|chloroplast thylakoid;GO:0009535|chloroplast thylakoid membrane;GO:0016021|integral component of membrane;GO:0016020|membrane;GO:0009538|photosystem I reaction center;GO:0010287|plastoglobule;GO:0009579|thylakoid;	.	K02694	psaF; photosystem I subunit III
S2 vs S1	BjuA025713	-1.053	0.00188094	0.0403129	down	yes	GO:0007015|actin filament organization;GO:0034314|Arp2/3 complex-mediated actin nucleation;GO:0010090|trichome morphogenesis;	GO:0005885|Arp2/3 protein complex;GO:0042995|cell projection;GO:0005737|cytoplasm;	.	K05758	ARPC2; actin related protein 2/3 complex, subunit 2
S2 vs S1	BjuA025730	-2.16705	3.54222e-05	0.00203006	down	yes	.	.	.	.	.
S2 vs S1	BjuA025788	-1.75786	0.000351228	0.0121564	down	yes	GO:0006355|regulation of transcription, DNA-templated;	GO:0016020|membrane;GO:0005634|nucleus;	GO:0003700|transcription factor activity, sequence-specific DNA binding;GO:0008270|zinc ion binding;	.	.
S2 vs S1	BjuA025956	-1.42785	2.43315e-06	0.000238605	down	yes	GO:0006486|protein glycosylation;	GO:0005794|Golgi apparatus;GO:0000139|Golgi membrane;GO:0016021|integral component of membrane;	GO:0030246|carbohydrate binding;GO:1990714|hydroxyproline O-galactosyltransferase activity;	.	.
S2 vs S1	BjuA025963	-2.80514	2.07567e-05	0.00136305	down	yes	GO:0071555|cell wall organization;	GO:0000139|Golgi membrane;GO:0016021|integral component of membrane;	GO:0016757|transferase activity, transferring glycosyl groups;	.	.
S2 vs S1	BjuA026111	-1.67726	0.000321156	0.0114664	down	yes	GO:0055070|copper ion homeostasis;GO:0017148|negative regulation of translation;GO:0055114|oxidation-reduction process;GO:0046688|response to copper ion;	GO:0009507|chloroplast;GO:0009570|chloroplast stroma;GO:0009534|chloroplast thylakoid;GO:0009535|chloroplast thylakoid membrane;GO:0055035|plastid thylakoid membrane;GO:0009579|thylakoid;GO:0031977|thylakoid lumen;	GO:0005507|copper ion binding;GO:0046028|electron transporter, transferring electrons from cytochrome b6/f complex of photosystem II activity;	K02638	petE; plastocyanin
S2 vs S1	BjuA026134	-2.50033	4.66681e-08	8.47497e-06	down	yes	GO:0042742|defense response to bacterium;GO:0009817|defense response to fungus, incompatible interaction;GO:0015979|photosynthesis;GO:0009735|response to cytokinin;	GO:0048046|apoplast;GO:0009507|chloroplast;GO:0009570|chloroplast stroma;GO:0009534|chloroplast thylakoid;GO:0009535|chloroplast thylakoid membrane;GO:0009579|thylakoid;	GO:0004324|ferredoxin-NADP+ reductase activity;GO:0008266|poly(U) RNA binding;	K02641	petH; ferredoxin--NADP+ reductase [EC:1.18.1.2]
S2 vs S1	BjuA026135	-1.53696	0.00210326	0.0436159	down	yes	.	.	.	.	.
S2 vs S1	BjuA026332	-3.75498	1.10155e-09	3.37571e-07	down	yes	.	GO:0005618|cell wall;GO:0005576|extracellular region;	.	.	.
S2 vs S1	BjuA026340	-1.45336	0.00167735	0.0371399	down	yes	GO:0006811|ion transport;GO:0045037|protein import into chloroplast stroma;GO:0030150|protein import into mitochondrial matrix;GO:0009409|response to cold;GO:0009749|response to glucose;GO:0009753|response to jasmonic acid;GO:0009744|response to sucrose;GO:0009611|response to wounding;	GO:0009507|chloroplast;GO:0009941|chloroplast envelope;GO:0009707|chloroplast outer membrane;GO:0034426|etioplast membrane;GO:0031305|integral component of mitochondrial inner membrane;GO:0005744|mitochondrial inner membrane presequence translocase complex;GO:0009536|plastid;GO:0009527|plastid outer membrane;GO:0046930|pore complex;GO:0005773|vacuole;	GO:0015171|amino acid transmembrane transporter activity;GO:0015288|porin activity;GO:0015266|protein channel activity;GO:0042803|protein homodimerization activity;	.	.
S2 vs S1	BjuA026373	-2.01116	0.000976925	0.0255547	down	yes	GO:0042203|toluene catabolic process;	.	GO:0052689|carboxylic ester hydrolase activity;	K10702	todF; 2-hydroxy-6-oxohepta-2,4-dienoate hydroxylase [EC:3.7.1.-]
S2 vs S1	BjuA026387	-1.24389	0.00120967	0.0296399	down	yes	GO:0009636|response to toxic substance;	.	GO:0050736|O-malonyltransferase activity;	.	.
S2 vs S1	BjuA026477	-1.60294	0.000824712	0.0226048	down	yes	GO:0016117|carotenoid biosynthetic process;	GO:0009507|chloroplast;GO:0009941|chloroplast envelope;GO:0031969|chloroplast membrane;	GO:0020037|heme binding;GO:0005506|iron ion binding;GO:0009974|zeinoxanthin epsilon hydroxylase activity;	K09837	LUT1, CYP97C1; carotene epsilon-monooxygenase [EC:1.14.99.45]
S2 vs S1	BjuA026501	-1.44897	0.00243567	0.0481127	down	yes	.	.	.	.	.
S2 vs S1	BjuA026509	-1.26106	0.00162154	0.0364387	down	yes	GO:0002181|cytoplasmic translation;	GO:0005829|cytosol;GO:0022625|cytosolic large ribosomal subunit;GO:0022626|cytosolic ribosome;GO:0016020|membrane;GO:0005774|vacuolar membrane;	GO:0003735|structural constituent of ribosome;	K02920	RP-L36e, RPL36; large subunit ribosomal protein L36e
S2 vs S1	BjuA026525	-1.67157	0.000256733	0.00960115	down	yes	GO:0006412|translation;	GO:0009507|chloroplast;GO:0009941|chloroplast envelope;GO:0009570|chloroplast stroma;GO:0015934|large ribosomal subunit;	GO:0019843|rRNA binding;GO:0003735|structural constituent of ribosome;	K02879	RP-L17, MRPL17, rplQ; large subunit ribosomal protein L17
S2 vs S1	BjuA026545	-4.03583	4.40062e-14	3.46777e-11	down	yes	GO:0009768|photosynthesis, light harvesting in photosystem I;GO:0018298|protein-chromophore linkage;GO:0009637|response to blue light;GO:0009409|response to cold;GO:0010218|response to far red light;GO:0009644|response to high light intensity;GO:0009645|response to low light intensity stimulus;GO:0010114|response to red light;	GO:0009507|chloroplast;GO:0009941|chloroplast envelope;GO:0009534|chloroplast thylakoid;GO:0009535|chloroplast thylakoid membrane;GO:0016021|integral component of membrane;GO:0016020|membrane;GO:0009522|photosystem I;GO:0010287|plastoglobule;GO:0009579|thylakoid;	GO:0016168|chlorophyll binding;GO:0046872|metal ion binding;GO:0031409|pigment binding;	K08907	LHCA1; light-harvesting complex I chlorophyll a/b binding protein 1
S2 vs S1	BjuA026560	-1.84834	4.19097e-06	0.000368413	down	yes	GO:0009908|flower development;GO:0006880|intracellular sequestering of iron ion;GO:0055072|iron ion homeostasis;GO:0006826|iron ion transport;GO:0048366|leaf development;GO:0015979|photosynthesis;GO:0010039|response to iron ion;GO:0000302|response to reactive oxygen species;	GO:0009507|chloroplast;GO:0009941|chloroplast envelope;GO:0009570|chloroplast stroma;GO:0016020|membrane;	GO:0008199|ferric iron binding;GO:0004322|ferroxidase activity;GO:0005506|iron ion binding;	K00522	FTH1; ferritin heavy chain [EC:1.16.3.2]
S2 vs S1	BjuA026588	-1.96746	0.000991211	0.0258799	down	yes	GO:0080158|chloroplast ribulose bisphosphate carboxylase complex biogenesis;GO:0032544|plastid translation;	GO:0009507|chloroplast;GO:0009941|chloroplast envelope;GO:0009535|chloroplast thylakoid membrane;GO:0005840|ribosome;GO:0009579|thylakoid;	.	K19034	PSRP5; 50S ribosomal protein 5
S2 vs S1	BjuA026590	-2.54063	3.86233e-08	7.19159e-06	down	yes	GO:0015995|chlorophyll biosynthetic process;GO:0009658|chloroplast organization;GO:0015979|photosynthesis;GO:1901401|regulation of tetrapyrrole metabolic process;	GO:0009507|chloroplast;GO:0009941|chloroplast envelope;GO:0009706|chloroplast inner membrane;GO:0009534|chloroplast thylakoid;GO:0009535|chloroplast thylakoid membrane;	GO:0003677|DNA binding;GO:0048529|magnesium-protoporphyrin IX monomethyl ester (oxidative) cyclase activity;GO:0046872|metal ion binding;	K04035	E1.14.13.81, acsF, chlE; magnesium-protoporphyrin IX monomethyl ester (oxidative) cyclase [EC:1.14.13.81]
S2 vs S1	BjuA026707	-1.78152	0.00042611	0.0139909	down	yes	GO:0015995|chlorophyll biosynthetic process;GO:0010019|chloroplast-nucleus signaling pathway;GO:0043085|positive regulation of catalytic activity;	GO:0009507|chloroplast;GO:0031969|chloroplast membrane;	GO:0019899|enzyme binding;GO:0046906|tetrapyrrole binding;	.	.
S2 vs S1	BjuA026761	-2.26352	0.000412886	0.0136379	down	yes	.	GO:0009507|chloroplast;GO:0005739|mitochondrion;	GO:0016301|kinase activity;	.	.
S2 vs S1	BjuA026772	-3.4789	1.71127e-10	6.34592e-08	down	yes	GO:0009765|photosynthesis, light harvesting;GO:0018298|protein-chromophore linkage;	GO:0009535|chloroplast thylakoid membrane;GO:0016021|integral component of membrane;GO:0009522|photosystem I;GO:0009523|photosystem II;	GO:0016168|chlorophyll binding;GO:0046872|metal ion binding;	.	.
S2 vs S1	BjuA026789	-2.14392	0.000360885	0.0123865	down	yes	.	.	.	.	.
S2 vs S1	BjuA026830	-1.24147	0.00082189	0.0225675	down	yes	GO:0032981|mitochondrial respiratory chain complex I assembly;GO:0055114|oxidation-reduction process;	GO:0005758|mitochondrial intermembrane space;GO:0005747|mitochondrial respiratory chain complex I;GO:0005739|mitochondrion;	.	K03938	NDUFS5; NADH dehydrogenase (ubiquinone) Fe-S protein 5
S2 vs S1	BjuA026931	-2.49145	2.72873e-05	0.00167944	down	yes	GO:0006412|translation;GO:0055085|transmembrane transport;	GO:0009941|chloroplast envelope;GO:0016021|integral component of membrane;GO:0005743|mitochondrial inner membrane;	GO:0003735|structural constituent of ribosome;	.	.
S2 vs S1	BjuA026952	-1.65301	0.000583195	0.0175527	down	yes	GO:0003333|amino acid transmembrane transport;GO:0009926|auxin polar transport;GO:0009734|auxin-activated signaling pathway;GO:0010311|lateral root formation;GO:0009733|response to auxin;GO:0048829|root cap development;	GO:0016021|integral component of membrane;GO:0005886|plasma membrane;	GO:0015171|amino acid transmembrane transporter activity;GO:0010328|auxin influx transmembrane transporter activity;GO:0015293|symporter activity;	K13946	AUX1, LAX; auxin influx carrier (AUX1 LAX family)
S2 vs S1	BjuA027018	-2.20099	5.97051e-05	0.00305652	down	yes	GO:0009738|abscisic acid-activated signaling pathway;GO:0045893|positive regulation of transcription, DNA-templated;GO:0009737|response to abscisic acid;GO:0006351|transcription, DNA-templated;	GO:0005634|nucleus;	GO:0003677|DNA binding;GO:0046872|metal ion binding;GO:0042803|protein homodimerization activity;GO:0003700|transcription factor activity, sequence-specific DNA binding;	.	.
S2 vs S1	BjuA027064	-2.00702	0.00113388	0.0282535	down	yes	GO:0010438|cellular response to sulfur starvation;GO:0002213|defense response to insect;GO:0009759|indole glucosinolate biosynthetic process;GO:0045893|positive regulation of transcription, DNA-templated;GO:0009753|response to jasmonic acid;GO:0006351|transcription, DNA-templated;GO:0000162|tryptophan biosynthetic process;	GO:0005634|nucleus;	GO:0003677|DNA binding;GO:0003700|transcription factor activity, sequence-specific DNA binding;	K09422	MYBP; myb proto-oncogene protein, plant
S2 vs S1	BjuA027167	-1.98837	0.00165654	0.0368555	down	yes	.	.	.	.	.
S2 vs S1	BjuA027170	-2.08632	1.49038e-05	0.0010423	down	yes	GO:0010252|auxin homeostasis;GO:0008283|cell proliferation;GO:0007623|circadian rhythm;GO:0042023|DNA endoreduplication;GO:0048467|gynoecium development;GO:0010229|inflorescence development;GO:0031540|regulation of anthocyanin biosynthetic process;GO:0006355|regulation of transcription, DNA-templated;GO:0009735|response to cytokinin;GO:0006351|transcription, DNA-templated;	GO:0005634|nucleus;	GO:0003677|DNA binding;GO:0003700|transcription factor activity, sequence-specific DNA binding;	.	.
S2 vs S1	BjuA027175	-1.2266	0.00203417	0.0426037	down	yes	GO:0042254|ribosome biogenesis;GO:0006412|translation;	GO:0022625|cytosolic large ribosomal subunit;GO:0016020|membrane;GO:0005774|vacuolar membrane;	GO:0003723|RNA binding;GO:0003735|structural constituent of ribosome;	K02915	RP-L34e, RPL34; large subunit ribosomal protein L34e
S2 vs S1	BjuA027178	-2.66534	7.04695e-05	0.00350197	down	yes	GO:0009908|flower development;GO:0010088|phloem development;GO:0045893|positive regulation of transcription, DNA-templated;GO:0006355|regulation of transcription, DNA-templated;GO:0006351|transcription, DNA-templated;GO:0010089|xylem development;	GO:0005634|nucleus;	GO:0003677|DNA binding;GO:0003700|transcription factor activity, sequence-specific DNA binding;	.	.
S2 vs S1	BjuA027181	-2.87413	8.77388e-05	0.00414987	down	yes	GO:0032259|methylation;	GO:0005737|cytoplasm;GO:0005783|endoplasmic reticulum;GO:0070062|extracellular exosome;GO:0005811|lipid particle;GO:0016020|membrane;	GO:0008757|S-adenosylmethionine-dependent methyltransferase activity;	.	.
S2 vs S1	BjuA027203	-2.89923	1.33338e-06	0.00014637	down	yes	GO:0032544|plastid translation;	GO:0009507|chloroplast;GO:0009570|chloroplast stroma;GO:0009535|chloroplast thylakoid membrane;GO:0005840|ribosome;GO:0009579|thylakoid;	GO:0003735|structural constituent of ribosome;	K19032	PSRP3; 30S ribosomal protein 3
S2 vs S1	BjuA027249	-3.20705	5.23931e-11	2.18119e-08	down	yes	GO:0045454|cell redox homeostasis;GO:0010205|photoinhibition;GO:0015979|photosynthesis;	GO:0009533|chloroplast stromal thylakoid;GO:0009535|chloroplast thylakoid membrane;GO:0016021|integral component of membrane;GO:0009523|photosystem II;	GO:0030145|manganese ion binding;	K02723	psbY; photosystem II PsbY protein
S2 vs S1	BjuA027382	-2.08392	1.32584e-08	2.89643e-06	down	yes	GO:0045944|positive regulation of transcription from RNA polymerase II promoter;GO:0006355|regulation of transcription, DNA-templated;	GO:0005829|cytosol;GO:0005634|nucleus;	GO:0043565|sequence-specific DNA binding;GO:0001077|transcriptional activator activity, RNA polymerase II core promoter proximal region sequence-specific binding;	.	.
S2 vs S1	BjuA027670	-2.75835	4.03949e-05	0.0022479	down	yes	GO:0006631|fatty acid metabolic process;	.	GO:0016874|ligase activity;	.	.
S2 vs S1	BjuA027760	-2.08097	2.52177e-05	0.00157625	down	yes	GO:0009735|response to cytokinin;GO:0006412|translation;	GO:0009507|chloroplast;GO:0009941|chloroplast envelope;GO:0009570|chloroplast stroma;GO:0022625|cytosolic large ribosomal subunit;GO:0009579|thylakoid;	GO:0003729|mRNA binding;GO:0003735|structural constituent of ribosome;	K02871	RP-L13, MRPL13, rplM; large subunit ribosomal protein L13
S2 vs S1	BjuA027787	-2.01148	9.02331e-06	0.000688909	down	yes	.	.	.	.	.
S2 vs S1	BjuA027929	-2.6431	1.0173e-07	1.68136e-05	down	yes	GO:0015979|photosynthesis;GO:0009773|photosynthetic electron transport in photosystem I;GO:0009780|photosynthetic NADP+ reduction;GO:0042550|photosystem I stabilization;GO:0050821|protein stabilization;	GO:0009507|chloroplast;GO:0009941|chloroplast envelope;GO:0031969|chloroplast membrane;GO:0030093|chloroplast photosystem I;GO:0009534|chloroplast thylakoid;GO:0009535|chloroplast thylakoid membrane;GO:0016021|integral component of membrane;GO:0009579|thylakoid;	GO:0016168|chlorophyll binding;	K08905	psaG; photosystem I subunit V
S2 vs S1	BjuA028083	-2.77781	0.000163692	0.00677631	down	yes	.	.	.	.	.
S2 vs S1	BjuA028087	-2.55988	7.65083e-05	0.00373065	down	yes	GO:0061077|chaperone-mediated protein folding;	GO:0009507|chloroplast;GO:0009534|chloroplast thylakoid;GO:0009543|chloroplast thylakoid lumen;GO:0009535|chloroplast thylakoid membrane;GO:0005789|endoplasmic reticulum membrane;GO:0009579|thylakoid;	GO:0005528|FK506 binding;GO:0003755|peptidyl-prolyl cis-trans isomerase activity;	.	.
S2 vs S1	BjuA028131	-2.73682	8.81557e-07	0.000100523	down	yes	GO:0045038|protein import into chloroplast thylakoid membrane;GO:0009644|response to high light intensity;	GO:0009507|chloroplast;GO:0009941|chloroplast envelope;GO:0009570|chloroplast stroma;GO:0009535|chloroplast thylakoid membrane;GO:0080085|signal recognition particle, chloroplast targeting;GO:0005786|signal recognition particle, endoplasmic reticulum targeting;	GO:0042802|identical protein binding;GO:0046872|metal ion binding;	K12271	SRP43, CAO; signal recognition particle 43 kDa protein
S2 vs S1	BjuA028153	-1.3231	0.000762152	0.0213814	down	yes	GO:0003333|amino acid transmembrane transport;	GO:0016021|integral component of membrane;GO:0005886|plasma membrane;	GO:0015171|amino acid transmembrane transporter activity;	.	.
S2 vs S1	BjuA028182	-1.00093	0.00203299	0.0425991	down	yes	GO:0048527|lateral root development;GO:0007067|mitotic nuclear division;	GO:0005829|cytosol;GO:0005794|Golgi apparatus;GO:0005640|nuclear outer membrane;GO:0005886|plasma membrane;	.	.	.
S2 vs S1	BjuA028236	-2.59774	2.80466e-08	5.45228e-06	down	yes	GO:0006006|glucose metabolic process;GO:0019253|reductive pentose-phosphate cycle;GO:0046686|response to cadmium ion;GO:0009409|response to cold;GO:0009416|response to light stimulus;GO:0009744|response to sucrose;	GO:0048046|apoplast;GO:0009507|chloroplast;GO:0009941|chloroplast envelope;GO:0031969|chloroplast membrane;GO:0009570|chloroplast stroma;GO:0009535|chloroplast thylakoid membrane;GO:0016020|membrane;GO:0010319|stromule;	GO:0004365|glyceraldehyde-3-phosphate dehydrogenase (NAD+) (phosphorylating) activity;GO:0047100|glyceraldehyde-3-phosphate dehydrogenase (NADP+) (phosphorylating) activity;GO:0051287|NAD binding;GO:0050661|NADP binding;	K05298	GAPA; glyceraldehyde-3-phosphate dehydrogenase (NADP+) (phosphorylating) [EC:1.2.1.13]
S2 vs S1	BjuA028253	-2.85677	4.59547e-06	0.000398415	down	yes	.	.	.	.	.
S2 vs S1	BjuA028255	-3.49583	1.37802e-09	4.13677e-07	down	yes	GO:0010196|nonphotochemical quenching;GO:0015979|photosynthesis;GO:0080167|response to karrikin;GO:0010027|thylakoid membrane organization;	GO:0009507|chloroplast;GO:0009534|chloroplast thylakoid;GO:0009535|chloroplast thylakoid membrane;GO:0016021|integral component of membrane;GO:0016020|membrane;GO:0009523|photosystem II;GO:0009517|PSII associated light-harvesting complex II;GO:0009579|thylakoid;	GO:0016168|chlorophyll binding;GO:0051738|xanthophyll binding;	K03542	psbS; photosystem II 22kDa protein
S2 vs S1	BjuA028269	-3.54809	9.66528e-15	9.07487e-12	down	yes	GO:0015979|photosynthesis;	GO:0009507|chloroplast;GO:0009941|chloroplast envelope;GO:0031969|chloroplast membrane;GO:0009534|chloroplast thylakoid;GO:0009535|chloroplast thylakoid membrane;GO:0016021|integral component of membrane;GO:0016020|membrane;GO:0009538|photosystem I reaction center;GO:0010287|plastoglobule;GO:0009579|thylakoid;	.	K02699	psaL; photosystem I subunit XI
S2 vs S1	BjuA028351	-2.33611	2.2826e-07	3.23887e-05	down	yes	GO:0042742|defense response to bacterium;GO:0006206|pyrimidine nucleobase metabolic process;GO:0043097|pyrimidine nucleoside salvage;GO:0019253|reductive pentose-phosphate cycle;GO:0009409|response to cold;GO:0009735|response to cytokinin;	GO:0048046|apoplast;GO:0009507|chloroplast;GO:0009941|chloroplast envelope;GO:0009570|chloroplast stroma;GO:0009535|chloroplast thylakoid membrane;GO:0005829|cytosol;GO:0016020|membrane;GO:0010319|stromule;GO:0009579|thylakoid;	GO:0005524|ATP binding;GO:0008974|phosphoribulokinase activity;GO:0004849|uridine kinase activity;	K00855	PRK, prkB; phosphoribulokinase [EC:2.7.1.19]
S2 vs S1	BjuA028361	-1.38931	4.55429e-05	0.00247203	down	yes	GO:0006006|glucose metabolic process;GO:0009051|pentose-phosphate shunt, oxidative branch;	GO:0009507|chloroplast;GO:0009570|chloroplast stroma;	GO:0004345|glucose-6-phosphate dehydrogenase activity;GO:0050661|NADP binding;	K00036	G6PD, zwf; glucose-6-phosphate 1-dehydrogenase [EC:1.1.1.49]
S2 vs S1	BjuA028369	-1.83253	0.000251958	0.00948692	down	yes	GO:0006542|glutamine biosynthetic process;	GO:0009507|chloroplast;	GO:0005524|ATP binding;GO:0004356|glutamate-ammonia ligase activity;	K01915	glnA, GLUL; glutamine synthetase [EC:6.3.1.2]
S2 vs S1	BjuA028403	-2.06616	6.50653e-05	0.0032852	down	yes	GO:0009308|amine metabolic process;GO:0097185|cellular response to azide;GO:0055114|oxidation-reduction process;	.	GO:0052595|aliphatic-amine oxidase activity;GO:0052594|aminoacetone:oxygen oxidoreductase(deaminating) activity;GO:0005507|copper ion binding;GO:0052597|diamine oxidase activity;GO:0052596|phenethylamine:oxygen oxidoreductase (deaminating) activity;GO:0008131|primary amine oxidase activity;GO:0048038|quinone binding;GO:0052593|tryptamine:oxygen oxidoreductase (deaminating) activity;	K00276	AOC3, AOC2, tynA; primary-amine oxidase [EC:1.4.3.21]
S2 vs S1	BjuA028412	-3.67092	3.75163e-11	1.60734e-08	down	yes	GO:0015979|photosynthesis;	GO:0009507|chloroplast;GO:0009941|chloroplast envelope;GO:0009534|chloroplast thylakoid;GO:0009535|chloroplast thylakoid membrane;GO:0016021|integral component of membrane;GO:0016020|membrane;GO:0009538|photosystem I reaction center;GO:0010287|plastoglobule;GO:0009579|thylakoid;	.	K02694	psaF; photosystem I subunit III
S2 vs S1	BjuA028460	-2.17074	0.00118057	0.0291539	down	yes	GO:0048564|photosystem I assembly;	GO:0009507|chloroplast;GO:0009570|chloroplast stroma;GO:0009543|chloroplast thylakoid lumen;GO:0009535|chloroplast thylakoid membrane;GO:0019898|extrinsic component of membrane;GO:0016020|membrane;GO:0009654|photosystem II oxygen evolving complex;GO:0009579|thylakoid;GO:0031977|thylakoid lumen;	GO:0005509|calcium ion binding;	.	.
S2 vs S1	BjuA028508	-1.74219	0.000863102	0.0233955	down	yes	GO:0008152|metabolic process;	.	GO:0052689|carboxylic ester hydrolase activity;	.	.
S2 vs S1	BjuA028762	-2.27818	0.000962038	0.0253118	down	yes	GO:0044571|[2Fe-2S] cluster assembly;GO:0006879|cellular iron ion homeostasis;GO:0097428|protein maturation by iron-sulfur cluster transfer;	GO:0005759|mitochondrial matrix;GO:0005739|mitochondrion;	GO:0051537|2 iron, 2 sulfur cluster binding;GO:0051539|4 iron, 4 sulfur cluster binding;GO:0008198|ferrous iron binding;GO:0036455|iron-sulfur transferase activity;GO:0005198|structural molecule activity;	.	.
S2 vs S1	BjuA028783	-1.17964	0.00236146	0.0474108	down	yes	GO:0015996|chlorophyll catabolic process;	GO:0009535|chloroplast thylakoid membrane;	.	.	.
S2 vs S1	BjuA028921	-3.10303	6.15113e-06	0.000498976	down	yes	GO:0006355|regulation of transcription, DNA-templated;	GO:0005886|plasma membrane;	GO:0003677|DNA binding;GO:0046872|metal ion binding;GO:0003700|transcription factor activity, sequence-specific DNA binding;	.	.
S2 vs S1	BjuA028984	-1.71009	0.00255921	0.0496676	down	yes	GO:0000957|mitochondrial RNA catabolic process;GO:0000963|mitochondrial RNA processing;GO:0006402|mRNA catabolic process;GO:0006397|mRNA processing;GO:0006364|rRNA processing;GO:0008033|tRNA processing;	GO:0005739|mitochondrion;	GO:0000175|3'-5'-exoribonuclease activity;GO:0004654|polyribonucleotide nucleotidyltransferase activity;GO:0003723|RNA binding;	K00962	pnp, PNPT1; polyribonucleotide nucleotidyltransferase [EC:2.7.7.8]
S2 vs S1	BjuA028989	-2.61974	3.26591e-06	0.000304697	down	yes	GO:0006751|glutathione catabolic process;	.	GO:0003839|gamma-glutamylcyclotransferase activity;	.	.
S2 vs S1	BjuA029026	-1.53303	0.0018988	0.0406116	down	yes	.	GO:0031225|anchored component of membrane;GO:0046658|anchored component of plasma membrane;GO:0005886|plasma membrane;GO:0009506|plasmodesma;	GO:0009055|electron carrier activity;	.	.
S2 vs S1	BjuA029331	-2.69941	8.17409e-08	1.37677e-05	down	yes	GO:0015979|photosynthesis;GO:0009735|response to cytokinin;	GO:0009507|chloroplast;GO:0009941|chloroplast envelope;GO:0009534|chloroplast thylakoid;GO:0009535|chloroplast thylakoid membrane;GO:0016020|membrane;GO:0009538|photosystem I reaction center;GO:0010287|plastoglobule;GO:0009579|thylakoid;	.	K02693	psaE; photosystem I subunit IV
S2 vs S1	BjuA029359	-1.71048	1.78369e-06	0.000186082	down	yes	.	.	.	.	.
S2 vs S1	BjuA029362	-1.98683	0.00130127	0.0312765	down	yes	GO:0048312|intracellular distribution of mitochondria;	GO:0005737|cytoplasm;	.	K03255	TIF31, CLU1; protein TIF31
S2 vs S1	BjuA029412	-2.21484	0.00157877	0.0358198	down	yes	.	.	.	.	.
S2 vs S1	BjuA029430	-1.23033	0.00123425	0.0301091	down	yes	GO:0000462|maturation of SSU-rRNA from tricistronic rRNA transcript (SSU-rRNA, 5.8S rRNA, LSU-rRNA);GO:0006412|translation;	GO:0009507|chloroplast;GO:0009941|chloroplast envelope;GO:0009570|chloroplast stroma;GO:0016020|membrane;GO:0000312|plastid small ribosomal subunit;	GO:0019843|rRNA binding;GO:0003735|structural constituent of ribosome;	K02996	RP-S9, MRPS9, rpsI; small subunit ribosomal protein S9
S2 vs S1	BjuA029434	-1.79217	9.39019e-10	2.93886e-07	down	yes	GO:0031540|regulation of anthocyanin biosynthetic process;GO:0046686|response to cadmium ion;GO:0010224|response to UV-B;GO:0009615|response to virus;GO:0009627|systemic acquired resistance;	GO:0048046|apoplast;GO:0005618|cell wall;GO:0005773|vacuole;	.	.	.
S2 vs S1	BjuA029448	-2.81383	0.0002042	0.00805284	down	yes	GO:0009738|abscisic acid-activated signaling pathway;GO:0045893|positive regulation of transcription, DNA-templated;GO:0009737|response to abscisic acid;GO:0006351|transcription, DNA-templated;	GO:0005634|nucleus;	GO:0003677|DNA binding;GO:0046872|metal ion binding;GO:0042803|protein homodimerization activity;GO:0003700|transcription factor activity, sequence-specific DNA binding;	.	.
S2 vs S1	BjuA029472	-1.73439	0.00238279	0.0476492	down	yes	GO:0009734|auxin-activated signaling pathway;	.	.	K14488	SAUR; SAUR family protein
S2 vs S1	BjuA029476	-1.51883	0.000531504	0.0164019	down	yes	GO:0010206|photosystem II repair;	GO:0009507|chloroplast;GO:0009570|chloroplast stroma;GO:0009534|chloroplast thylakoid;GO:0009535|chloroplast thylakoid membrane;GO:0016021|integral component of membrane;	GO:0046872|metal ion binding;GO:0003756|protein disulfide isomerase activity;	.	.
S2 vs S1	BjuA029503	-3.86144	4.05999e-10	1.38886e-07	down	yes	GO:0055114|oxidation-reduction process;	GO:0009507|chloroplast;GO:0009535|chloroplast thylakoid membrane;GO:0009579|thylakoid;GO:0031977|thylakoid lumen;	GO:0005507|copper ion binding;GO:0009055|electron carrier activity;	K02638	petE; plastocyanin
S2 vs S1	BjuA029624	-2.73683	6.56366e-08	1.12703e-05	down	yes	GO:0009793|embryo development ending in seed dormancy;GO:0006355|regulation of transcription, DNA-templated;GO:0006351|transcription, DNA-templated;	GO:0005634|nucleus;	GO:0003677|DNA binding;GO:0046872|metal ion binding;GO:0042803|protein homodimerization activity;	.	.
S2 vs S1	BjuA029653	-1.33461	0.000467252	0.0150091	down	yes	.	.	.	.	.
S2 vs S1	BjuA029821	-3.43609	1.83713e-09	5.19684e-07	down	yes	GO:0006096|glycolytic process;GO:0009737|response to abscisic acid;GO:0046686|response to cadmium ion;	GO:0048046|apoplast;GO:0009507|chloroplast;GO:0009941|chloroplast envelope;GO:0009570|chloroplast stroma;GO:0016020|membrane;GO:0010287|plastoglobule;GO:0009579|thylakoid;	GO:0004332|fructose-bisphosphate aldolase activity;	K01623	ALDO; fructose-bisphosphate aldolase, class I [EC:4.1.2.13]
S2 vs S1	BjuA029860	-3.75739	1.25862e-15	1.5869e-12	down	yes	GO:0015979|photosynthesis;	GO:0009507|chloroplast;GO:0009534|chloroplast thylakoid;GO:0009535|chloroplast thylakoid membrane;GO:0016021|integral component of membrane;GO:0009522|photosystem I;GO:0009579|thylakoid;	GO:0016168|chlorophyll binding;	K02698	psaK; photosystem I subunit X
S2 vs S1	BjuA029879	-4.89647	2.05984e-19	9.08985e-16	down	yes	GO:0009768|photosynthesis, light harvesting in photosystem I;GO:0018298|protein-chromophore linkage;GO:0009416|response to light stimulus;	GO:0009507|chloroplast;GO:0009941|chloroplast envelope;GO:0009534|chloroplast thylakoid;GO:0009535|chloroplast thylakoid membrane;GO:0016021|integral component of membrane;GO:0009522|photosystem I;GO:0009523|photosystem II;GO:0010287|plastoglobule;GO:0009579|thylakoid;	GO:0016168|chlorophyll binding;GO:0046872|metal ion binding;GO:0031409|pigment binding;	K08912	LHCB1; light-harvesting complex II chlorophyll a/b binding protein 1
S2 vs S1	BjuA029921	-1.19864	0.00178241	0.0387703	down	yes	GO:0006412|translation;	GO:0009507|chloroplast;GO:0005840|ribosome;	GO:0019843|rRNA binding;GO:0003735|structural constituent of ribosome;	K02914	RP-L34, MRPL34, rpmH; large subunit ribosomal protein L34
S2 vs S1	BjuA030385	-1.88599	5.78257e-07	7.05569e-05	down	yes	GO:0055070|copper ion homeostasis;GO:0017148|negative regulation of translation;GO:0055114|oxidation-reduction process;GO:0046688|response to copper ion;	GO:0009507|chloroplast;GO:0009570|chloroplast stroma;GO:0009534|chloroplast thylakoid;GO:0009535|chloroplast thylakoid membrane;GO:0055035|plastid thylakoid membrane;GO:0009579|thylakoid;GO:0031977|thylakoid lumen;	GO:0005507|copper ion binding;GO:0046028|electron transporter, transferring electrons from cytochrome b6/f complex of photosystem II activity;	K02638	petE; plastocyanin
S2 vs S1	BjuA030394	-3.39376	4.56442e-10	1.53758e-07	down	yes	GO:0042742|defense response to bacterium;GO:0009817|defense response to fungus, incompatible interaction;GO:0015979|photosynthesis;GO:0009735|response to cytokinin;	GO:0048046|apoplast;GO:0009507|chloroplast;GO:0009570|chloroplast stroma;GO:0009534|chloroplast thylakoid;GO:0009535|chloroplast thylakoid membrane;GO:0009579|thylakoid;	GO:0004324|ferredoxin-NADP+ reductase activity;GO:0008266|poly(U) RNA binding;	K02641	petH; ferredoxin--NADP+ reductase [EC:1.18.1.2]
S2 vs S1	BjuA030432	-1.44031	0.00139366	0.0329057	down	yes	GO:0009736|cytokinin-activated signaling pathway;GO:0006355|regulation of transcription, DNA-templated;GO:0010200|response to chitin;GO:0009735|response to cytokinin;GO:0019827|stem cell population maintenance;GO:0006351|transcription, DNA-templated;	GO:0005634|nucleus;	GO:0000156|phosphorelay response regulator activity;	K14492	ARR-A; two-component response regulator ARR-A family
S2 vs S1	BjuA030455	-1.04546	0.000635673	0.0185902	down	yes	.	.	GO:0005524|ATP binding;GO:0004674|protein serine/threonine kinase activity;	K08819	CDK12_13; cyclin-dependent kinase 12/13 [EC:2.7.11.22 2.7.11.23]
S2 vs S1	BjuA030518	-2.72831	1.06649e-06	0.000119753	down	yes	GO:2000012|regulation of auxin polar transport;	GO:0005634|nucleus;GO:0005886|plasma membrane;GO:0090404|pollen tube tip;	.	.	.
S2 vs S1	BjuA030547	-3.72472	5.5835e-11	2.30275e-08	down	yes	GO:0009768|photosynthesis, light harvesting in photosystem I;GO:0018298|protein-chromophore linkage;GO:0009416|response to light stimulus;	GO:0009941|chloroplast envelope;GO:0009535|chloroplast thylakoid membrane;GO:0016021|integral component of membrane;GO:0009523|photosystem II;GO:0010287|plastoglobule;	GO:0016168|chlorophyll binding;GO:0031409|pigment binding;	K08917	LHCB6; light-harvesting complex II chlorophyll a/b binding protein 6
S2 vs S1	BjuA030792	-1.76159	7.63582e-05	0.00372744	down	yes	.	.	.	.	.
S2 vs S1	BjuA030941	-2.30019	0.00248111	0.0485753	down	yes	GO:0006855|drug transmembrane transport;	GO:0016021|integral component of membrane;	GO:0015297|antiporter activity;GO:0015238|drug transmembrane transporter activity;	K03327	TC.MATE, SLC47A, norM, mdtK, dinF; multidrug resistance protein, MATE family
S2 vs S1	BjuA030943	-1.21211	0.000475158	0.0151286	down	yes	GO:0006122|mitochondrial electron transport, ubiquinol to cytochrome c;	GO:0005743|mitochondrial inner membrane;GO:0070469|respiratory chain;	GO:0008121|ubiquinol-cytochrome-c reductase activity;	.	.
S2 vs S1	BjuA030961	-1.89167	5.44803e-05	0.00286551	down	yes	GO:0006952|defense response;GO:0006281|DNA repair;GO:0032211|negative regulation of telomere maintenance via telomerase;GO:0006355|regulation of transcription, DNA-templated;GO:0006351|transcription, DNA-templated;	GO:0009507|chloroplast;GO:0009295|nucleoid;GO:0009508|plastid chromosome;	GO:0003677|DNA binding;GO:0003697|single-stranded DNA binding;GO:0042162|telomeric DNA binding;	.	.
S2 vs S1	BjuA031006	-1.71659	2.57236e-05	0.00159656	down	yes	GO:0007275|multicellular organismal development;GO:0006355|regulation of transcription, DNA-templated;GO:0006351|transcription, DNA-templated;	GO:0005634|nucleus;	GO:0016597|amino acid binding;GO:0003677|DNA binding;	.	.
S2 vs S1	BjuA031008	-2.04138	0.000672904	0.0194336	down	yes	.	.	.	.	.
S2 vs S1	BjuA031184	-3.65335	5.83964e-11	2.3855e-08	down	yes	GO:0055114|oxidation-reduction process;	GO:0005622|intracellular;	GO:0010181|FMN binding;GO:0003959|NADPH dehydrogenase activity;	K05894	OPR; 12-oxophytodienoic acid reductase [EC:1.3.1.42]
S2 vs S1	BjuA031251	-1.24323	0.00158158	0.035865	down	yes	GO:0006412|translation;	GO:0005840|ribosome;	GO:0003735|structural constituent of ribosome;	K02957	RP-S15Ae, RPS15A; small subunit ribosomal protein S15Ae
S2 vs S1	BjuA031287	-3.03069	1.01908e-10	3.94484e-08	down	yes	GO:0015979|photosynthesis;	GO:0009535|chloroplast thylakoid membrane;GO:0019898|extrinsic component of membrane;GO:0009654|photosystem II oxygen evolving complex;	GO:0005509|calcium ion binding;	.	.
S2 vs S1	BjuA031398	-1.9378	0.00067026	0.0193729	down	yes	.	GO:0005886|plasma membrane;	GO:0005524|ATP binding;GO:0004674|protein serine/threonine kinase activity;	K14500	BSK; BR-signaling kinase [EC:2.7.11.1]
S2 vs S1	BjuA031414	-1.75418	6.56943e-05	0.00330561	down	yes	.	.	.	.	.
[truncated: 919 more rows]

## Sheet: Table S3
Table S3. A dataset of significantly up and down-regulated DEGs in S3 vs S1.
[truncated: 20,229 more rows]

## Sheet: Table S4
Table S4. A dataset of significantly up and down-regulated DEGs in S3 vs S2.
[truncated: 17,762 more rows]

[truncated: 4 more sheets: Table S5, Table S6, Table S7, Table S8]
